# Supplementary material for: Loss of function of the mitochondrial peptidase PITRM1 induces proteotoxic stress and Alzheimer’s disease-like pathology in human cerebral organoids
Source: Mol Psychiatry. Author manuscript; Available in PMC 2022 Jan 17. (PMC8758476; doi:10.1038/s41380-020-0807-4)
Supplement: Supplementary table 1 [file EMS135869-supplement-Supplementary_table_1.xlsx]

## Sheet: conserved_markers_subsetKO2WT1_
	cluster_id	gene	WT_p_val	WT_avg_logFC	WT_pct,1	WT_pct,2	WT_p_val_adj	KO_p_val	KO_avg_logFC	KO_pct,1	KO_pct,2	KO_p_val_adj	max_pval	minimump_p_val	description
1	0	NTS	0	2.33776	0.615	0.011	0	0	1.92378	0.718	0.107	0	0	0	neurotensin [Source:HGNC Symbol
2	0	SLC17A7	7.01326e-274	0.855578	0.615	0.018	1.43393e-269	0	0.579528	0.688	0.17	0	7.01326e-274	0	solute carrier family 17 member 7 [Source:HGNC Symbol
3	0	CRYM	7.96917e-253	0.709438	0.375	0.006	1.62938e-249	0	0.786838	0.472	0.037	0	7.96917e-253	0	crystallin mu [Source:HGNC Symbol
4	0	TBR1	2.66592e-218	0.932744	0.594	0.022	5.45075e-214	0	0.564987	0.764	0.238	0	2.66592e-218	0	T-box brain transcription factor 1 [Source:HGNC Symbol
5	0	FEZF2	2.06399e-209	1.45543	0.74	0.041	4.22003e-205	0	1.02375	0.936	0.367	0	2.06399e-209	0	FEZ family zinc finger 2 [Source:HGNC Symbol
6	0	CALB2	9.75871e-181	1.98565	0.677	0.039	1.99527e-176	0	1.50678	0.755	0.196	0	9.75871e-181	0	calbindin 2 [Source:HGNC Symbol
7	0	HPCA	1.16166e-174	0.916233	0.573	0.027	2.37513e-170	0	0.750563	0.7	0.148	0	1.16166e-174	0	hippocalcin [Source:HGNC Symbol
8	0	NEUROD6	2.02997e-152	2.38514	0.854	0.084	4.15047e-148	0	1.32035	0.996	0.411	0	2.02997e-152	0	neuronal differentiation 6 [Source:HGNC Symbol
9	0	SLA	6.62428e-135	0.432169	0.302	0.008	1.3544e-130	0	0.507441	0.501	0.069	0	6.62428e-135	0	Src like adaptor [Source:HGNC Symbol
10	0	NEUROD2	4.67522e-116	1.46675	0.781	0.084	9.55896e-112	0	0.815129	0.965	0.341	0	4.67522e-116	0	neuronal differentiation 2 [Source:HGNC Symbol
11	0	AC004158,1	5.0002e-106	1.09358	0.656	0.061	1.02234e-101	0	1.10534	0.86	0.13	0	5.0002e-106	0	novel transcript
12	0	NOV	6.10649e-69	0.598142	0.385	0.029	1.24853e-64	0	0.526956	0.475	0.069	0	6.10649e-69	0	cellular communication network factor 3 [Source:HGNC Symbol
13	0	DAB1	4.78932e-65	0.666035	0.5	0.052	9.79225e-61	0	0.730504	0.718	0.142	0	4.78932e-65	0	DAB adaptor protein 1 [Source:HGNC Symbol
14	0	PLPPR4	1.64638e-63	0.351251	0.25	0.012	3.36619e-59	0	0.317786	0.31	0.028	0	1.64638e-63	0	phospholipid phosphatase related 4 [Source:HGNC Symbol
15	0	ADAMTS3	1.50022e-61	0.416915	0.344	0.025	3.06735e-57	0	0.395052	0.337	0.023	0	1.50022e-61	0	ADAM metallopeptidase with thrombospondin type 1 motif 3 [Source:HGNC Symbol
16	0	RALYL	4.31202e-61	0.9885	0.729	0.117	8.81635e-57	0	0.964372	0.871	0.211	0	4.31202e-61	0	RALY RNA binding protein like [Source:HGNC Symbol
17	0	GRIA3	2.91529e-59	0.747373	0.552	0.07	5.96059e-54	0	0.702419	0.697	0.153	0	2.91529e-59	0	glutamate ionotropic receptor AMPA type subunit 3 [Source:HGNC Symbol
18	0	ZBTB18	9.3535e-58	1.21303	0.698	0.125	1.91242e-53	0	0.850897	0.923	0.32	0	9.3535e-58	0	zinc finger and BTB domain containing 18 [Source:HGNC Symbol
19	0	MGLL	3.65378e-55	0.342954	0.26	0.015	7.47052e-51	0	0.498414	0.487	0.063	0	3.65378e-55	0	monoglyceride lipase [Source:HGNC Symbol
20	0	CAMKV	4.76808e-54	0.783637	0.594	0.087	9.74881e-50	0	0.70993	0.807	0.224	0	4.76808e-54	0	CaM kinase like vesicle associated [Source:HGNC Symbol
21	0	NOL4	1.70366e-52	0.81796	0.583	0.087	3.4833e-48	0	0.848424	0.754	0.136	0	1.70366e-52	0	nucleolar protein 4 [Source:HGNC Symbol
22	0	DLGAP1	3.39816e-52	0.541749	0.438	0.047	6.94788e-47	0	0.544624	0.565	0.106	0	3.39816e-52	0	DLG associated protein 1 [Source:HGNC Symbol
23	0	SOX5	2.85012e-48	1.19663	0.719	0.157	5.82736e-44	0	1.00847	0.927	0.356	0	2.85012e-48	0	SRY-box transcription factor 5 [Source:HGNC Symbol
24	0	ZEB2	6.5284e-47	1.22468	0.865	0.246	1.3348e-42	0	1.23283	0.968	0.311	0	6.5284e-47	0	zinc finger E-box binding homeobox 2 [Source:HGNC Symbol
25	0	PDE1A	5.7029e-46	0.814662	0.667	0.12	1.16602e-41	0	0.590136	0.769	0.258	0	5.7029e-46	0	phosphodiesterase 1A [Source:HGNC Symbol
26	0	IGFBP5	3.61423e-46	1.19461	0.708	0.141	7.38965e-41	0	1.3949	0.933	0.221	0	3.61423e-46	0	insulin like growth factor binding protein 5 [Source:HGNC Symbol
27	0	MYO5B	2.22386e-44	0.264798	0.229	0.014	4.54691e-40	0	0.348075	0.346	0.034	0	2.22386e-44	0	myosin VB [Source:HGNC Symbol
28	0	GRIN2B	6.01617e-44	0.638286	0.552	0.083	1.23007e-39	0	0.716019	0.65	0.105	0	6.01617e-44	0	glutamate ionotropic receptor NMDA type subunit 2B [Source:HGNC Symbol
29	0	BCL11B	6.48508e-43	0.885263	0.615	0.11	1.32594e-38	0	0.707192	0.79	0.249	0	6.48508e-43	0	BAF chromatin remodeling complex subunit BCL11B [Source:HGNC Symbol
30	0	NFIB	4.83247e-42	1.76131	0.854	0.297	9.88047e-38	0	1.162	0.999	0.601	0	4.83247e-42	0	nuclear factor I B [Source:HGNC Symbol
31	0	BRINP1	4.66623e-41	0.55993	0.469	0.063	9.54057e-37	0	0.492004	0.512	0.092	0	4.66623e-41	0	BMP/retinoic acid inducible neural specific 1 [Source:HGNC Symbol
32	0	EPHA5	1.7139e-36	0.737749	0.552	0.097	3.50424e-32	0	0.687678	0.71	0.172	0	1.7139e-36	0	EPH receptor A5 [Source:HGNC Symbol
33	0	BCL11A	2.18008e-34	1.44092	0.906	0.396	4.4574e-32	0	1.06005	0.989	0.542	0	2.18008e-34	0	BAF chromatin remodeling complex subunit BCL11A [Source:HGNC Symbol
34	0	C11orf96	1.34661e-32	0.948334	0.625	0.137	2.75328e-27	0	0.932404	0.861	0.216	0	1.34661e-32	0	chromosome 11 open reading frame 96 [Source:HGNC Symbol
35	0	TCEAL2	3.49523e-28	1.07114	0.823	0.284	7.14635e-24	0	0.676906	0.946	0.57	0	3.49523e-28	0	transcription elongation factor A like 2 [Source:HGNC Symbol
36	0	GPM6A	1.04529e-26	1.12488	0.969	0.625	2.13719e-22	0	0.767403	0.998	0.676	0	1.04529e-26	0	glycoprotein M6A [Source:HGNC Symbol
37	0	CPLX2	9.62524e-27	0.474838	0.448	0.077	1.96798e-21	0	0.640439	0.638	0.117	0	9.62524e-27	0	complexin 2 [Source:HGNC Symbol
38	0	CNTNAP2	2.62704e-22	1.12698	0.917	0.482	5.37124e-18	0	1.16134	0.999	0.618	0	2.62704e-22	0	contactin associated protein like 2 [Source:HGNC Symbol
39	0	JPH4	2.66718e-21	0.766189	0.771	0.26	5.45332e-17	0	0.759875	0.871	0.288	0	2.66718e-21	0	junctophilin 4 [Source:HGNC Symbol
40	0	RIIAD1	7.14413e-21	0.341655	0.354	0.054	1.46069e-16	0	0.4702	0.549	0.115	0	7.14413e-21	0	regulatory subunit of type II PKA R-subunit (RIIa) domain containing 1 [Source:HGNC Symbol
41	0	MAL2	2.62446e-20	0.475451	0.26	0.032	5.36598e-16	0	0.784473	0.525	0.043	0	2.62446e-20	0	mal, T cell differentiation protein 2 (gene/pseudogene) [Source:HGNC Symbol
42	0	GRIA2	3.75619e-21	0.841806	0.781	0.26	7.6799e-17	0	0.942974	0.868	0.21	0	3.75619e-21	0	glutamate ionotropic receptor AMPA type subunit 2 [Source:HGNC Symbol
43	0	SLC1A2	1.72845e-19	0.718582	0.729	0.235	3.53398e-15	0	0.73886	0.847	0.279	0	1.72845e-19	0	solute carrier family 1 member 2 [Source:HGNC Symbol
44	0	RTN1	1.21111e-18	0.856206	1	0.577	2.47624e-14	0	0.928951	0.998	0.517	0	1.21111e-18	0	reticulon 1 [Source:HGNC Symbol
45	0	CACNG8	9.44956e-18	0.560966	0.49	0.11	1.93206e-13	0	0.528278	0.573	0.134	0	9.44956e-18	0	calcium voltage-gated channel auxiliary subunit gamma 8 [Source:HGNC Symbol
46	0	CSRP2	4.22776e-17	1.10113	0.917	0.608	8.64407e-13	0	1.25844	0.99	0.629	0	4.22776e-17	0	cysteine and glycine rich protein 2 [Source:HGNC Symbol
47	0	THRA	7.64937e-17	0.792412	0.781	0.319	1.56399e-12	0	0.732444	0.931	0.438	0	7.64937e-17	0	thyroid hormone receptor alpha [Source:HGNC Symbol
48	0	BEX2	3.04692e-17	0.863205	0.938	0.735	6.22973e-12	0	0.741398	0.999	0.845	0	3.04692e-17	0	brain expressed X-linked 2 [Source:HGNC Symbol
49	0	GAREM1	7.01012e-16	0.359293	0.292	0.044	1.43329e-11	0	0.419782	0.391	0.045	0	7.01012e-16	0	GRB2 associated regulator of MAPK1 subtype 1 [Source:HGNC Symbol
50	0	PLXDC2	1.80066e-15	0.430229	0.344	0.061	3.68163e-11	0	0.623758	0.558	0.08	0	1.80066e-15	0	plexin domain containing 2 [Source:HGNC Symbol
51	0	FXYD6	1.07767e-14	0.951927	0.865	0.523	2.2034e-10	0	0.893038	0.982	0.679	0	1.07767e-14	0	FXYD domain containing ion transport regulator 6 [Source:HGNC Symbol
52	0	SYT1	6.86813e-13	0.841332	0.938	0.679	1.40426e-08	0	0.841543	0.999	0.693	0	6.86813e-13	0	synaptotagmin 1 [Source:HGNC Symbol
53	0	FAM49A	1.15104e-12	0.598767	0.583	0.18	2.35343e-08	0	0.71162	0.765	0.209	0	1.15104e-12	0	family with sequence similarity 49 member A [Source:HGNC Symbol
54	0	BEX3	1.6928e-12	0.532784	0.99	0.978	3.46109e-08	0	0.496607	1	0.98	0	1.6928e-12	0	brain expressed X-linked 3 [Source:HGNC Symbol
55	0	CELF2	1.94436e-11	0.862574	0.792	0.409	3.97543e-07	0	0.741759	0.957	0.553	0	1.94436e-11	0	CUGBP Elav-like family member 2 [Source:HGNC Symbol
56	0	EEF1A2	1.45963e-10	0.741665	0.865	0.493	2.98437e-06	0	0.647789	0.954	0.582	0	1.45963e-10	0	eukaryotic translation elongation factor 1 alpha 2 [Source:HGNC Symbol
57	0	ST18	1.47718e-10	0.505081	0.542	0.151	3.02025e-06	0	0.829949	0.772	0.177	0	1.47718e-10	0	ST18 C2H2C-type zinc finger transcription factor [Source:HGNC Symbol
58	0	XPR1	1.59779e-10	0.758529	0.74	0.334	3.26684e-06	0	0.772817	0.832	0.296	0	1.59779e-10	0	xenotropic and polytropic retrovirus receptor 1 [Source:HGNC Symbol
59	0	GABBR2	5.15819e-10	0.296412	0.312	0.059	1.05464e-05	0	0.484565	0.466	0.055	0	5.15819e-10	0	gamma-aminobutyric acid type B receptor subunit 2 [Source:HGNC Symbol
60	0	GNAO1	2.24886e-09	0.698903	0.74	0.319	4.59802e-05	0	0.643777	0.83	0.311	0	2.24886e-09	0	G protein subunit alpha o1 [Source:HGNC Symbol
61	0	MAPT	2.27206e-09	0.646437	0.844	0.395	4.64546e-05	0	0.660825	0.908	0.391	0	2.27206e-09	0	microtubule associated protein tau [Source:HGNC Symbol
62	0	TTC9B	2.60907e-09	0.68483	0.833	0.378	5.33451e-05	0	0.682261	0.913	0.375	0	2.60907e-09	0	tetratricopeptide repeat domain 9B [Source:HGNC Symbol
63	0	SNCA	3.94726e-09	0.673534	0.729	0.314	8.07057e-05	0	0.877306	0.889	0.341	0	3.94726e-09	0	synuclein alpha [Source:HGNC Symbol
64	0	SHTN1	4.04106e-10	0.61828	0.583	0.198	8.26234e-05	0	0.687865	0.726	0.204	0	4.04106e-10	0	shootin 1 [Source:HGNC Symbol
65	0	GUCY1A1	1.50118e-08	0.488916	0.281	0.053	0.000306931	0	0.580743	0.501	0.074	0	1.50118e-08	0	guanylate cyclase 1 soluble subunit alpha 1 [Source:HGNC Symbol
66	0	KIDINS220	4.29721e-08	0.648052	0.958	0.638	0.000878608	0	0.744751	0.962	0.58	0	4.29721e-08	0	kinase D interacting substrate 220 [Source:HGNC Symbol
67	0	CNTN1	5.32429e-09	0.469265	0.5	0.146	0.0010886	0	0.623911	0.573	0.103	0	5.32429e-09	0	contactin 1 [Source:HGNC Symbol
68	0	DYNLL1	1.47943e-07	0.53585	0.958	0.948	0.00302485	0	0.572234	0.998	0.953	0	1.47943e-07	0	dynein light chain LC8-type 1 [Source:HGNC Symbol
69	0	MYT1L	1.88711e-07	0.606378	0.729	0.301	0.00385838	0	0.666301	0.848	0.289	0	1.88711e-07	0	myelin transcription factor 1 like [Source:HGNC Symbol
70	0	KAZN	3.57826e-07	0.471583	0.573	0.19	0.0073161	0	0.634188	0.698	0.21	0	3.57826e-07	0	kazrin, periplakin interacting protein [Source:HGNC Symbol
71	0	SSBP2	7.84807e-07	0.658219	0.812	0.456	0.0160462	0	0.739209	0.9	0.429	0	7.84807e-07	0	single stranded DNA binding protein 2 [Source:HGNC Symbol
72	0	NELL2	2.87748e-06	0.551665	0.729	0.308	0.0588329	0	0.751473	0.851	0.273	0	2.87748e-06	0	neural EGFL like 2 [Source:HGNC Symbol
73	0	SMARCA2	3.28943e-07	0.525993	0.344	0.084	0.0672557	0	0.779038	0.65	0.139	0	3.28943e-07	0	SWI/SNF related, matrix associated, actin dependent regulator of chromatin, subfamily a, member 2 [Source:HGNC Symbol
74	0	CADM1	6.69819e-06	0.683081	0.833	0.467	0.136951	0	0.706271	0.926	0.483	0	6.69819e-06	0	cell adhesion molecule 1 [Source:HGNC Symbol
75	0	GAP43	2.01496e-05	0.528374	1	0.805	0.41198	0	0.660219	0.999	0.802	0	2.01496e-05	0	growth associated protein 43 [Source:HGNC Symbol
76	0	SPTAN1	2.11033e-05	0.608397	0.802	0.443	0.431478	0	0.713139	0.921	0.475	0	2.11033e-05	0	spectrin alpha, non-erythrocytic 1 [Source:HGNC Symbol
77	0	YWHAB	2.81145e-05	0.523998	0.969	0.845	0.574829	0	0.577141	0.993	0.851	0	2.81145e-05	0	tyrosine 3-monooxygenase/tryptophan 5-monooxygenase activation protein beta [Source:HGNC Symbol
78	0	FEZ1	3.60393e-06	0.515943	0.969	0.797	0.736859	0	0.592361	0.985	0.739	0	3.60393e-06	0	fasciculation and elongation protein zeta 1 [Source:HGNC Symbol
79	0	NDFIP1	7.9686e-05	0.614253	0.927	0.693	1.62926	0	0.668519	0.972	0.65	0	7.9686e-05	0	Nedd4 family interacting protein 1 [Source:HGNC Symbol
80	0	NBEA	0.000262275	0.516762	0.729	0.342	5.36247	0	0.673607	0.805	0.289	0	0.000262275	0	neurobeachin [Source:HGNC Symbol
81	0	DPF1	0.00036752	0.493987	0.625	0.244	0.751431	0	0.595563	0.758	0.264	0	0.00036752	0	double PHD fingers 1 [Source:HGNC Symbol
82	0	THSD7A	0.000676685	0.710977	0.812	0.443	138.355	0	1.42104	0.972	0.366	0	0.000676685	0	thrombospondin type 1 domain containing 7A [Source:HGNC Symbol
83	0	SLCO3A1	0.00717992	0.36313	0.49	0.16	146.801	0	0.636817	0.619	0.119	0	0.00717992	0	solute carrier organic anion transporter family member 3A1 [Source:HGNC Symbol
84	0	FXYD7	0.0100047	0.410275	0.573	0.207	204.556	0	0.59836	0.663	0.137	0	0.0100047	0	FXYD domain containing ion transport regulator 7 [Source:HGNC Symbol
85	0	LIN7A	0.0243054	0.460022	0.562	0.219	496.949	0	0.5783	0.647	0.173	0	0.0243054	0	lin-7 homolog A, crumbs cell polarity complex component [Source:HGNC Symbol
86	0	PGM2L1	0.0504072	0.509907	0.854	0.46	1030.63	0	0.669708	0.871	0.394	0	0.0504072	0	phosphoglucomutase 2 like 1 [Source:HGNC Symbol
87	0	RUNX1T1	1.04522	0.476022	0.823	0.431	21370.5	0	0.967396	0.928	0.286	0	1.04522	0	RUNX1 partner transcriptional co-repressor 1 [Source:HGNC Symbol
88	0	SPOCK1	130.347	0.306401	0.49	0.184	2.66508e+06	0	0.647321	0.76	0.234	0	130.347	0	SPARC (osteonectin), cwcv and kazal like domains proteoglycan 1 [Source:HGNC Symbol
89	0	NRCAM	306.938	0.459951	0.625	0.308	6.27566e+06	0	0.614011	0.72	0.235	0	306.938	0	neuronal cell adhesion molecule [Source:HGNC Symbol
90	0	PSD3	7.79845	0.503192	0.552	0.268	1.59447e+07	0	0.814451	0.787	0.265	0	7.79845	0	pleckstrin and Sec7 domain containing 3 [Source:HGNC Symbol
91	0	CALM1	2328.13	0.293868	0.99	0.978	4.76009e+07	0	0.464371	1	0.979	0	2328.13	0	calmodulin 1 [Source:HGNC Symbol
92	0	MAP1B	23467.5	0.323576	1	0.97	4.79817e+08	0	0.588266	1	0.957	0	23467.5	0	microtubule associated protein 1B [Source:HGNC Symbol
93	0	FGF13	55087.2	0.384868	0.625	0.333	1.12631e+09	0	0.635306	0.824	0.31	0	55087.2	0	fibroblast growth factor 13 [Source:HGNC Symbol
94	0	DCX	170301	0.363083	0.958	0.71	3.48197e+09	0	0.678124	0.996	0.649	0	170301	0	doublecortin [Source:HGNC Symbol
95	0	VSTM2L	429346	0.285227	0.417	0.18	8.77841e+09	0	0.524587	0.553	0.093	0	429346	0	V-set and transmembrane domain containing 2 like [Source:HGNC Symbol
96	0	SLC8A1	573083	0.433209	0.531	0.271	0.000117173	0	0.65992	0.7	0.163	0	573083	0	solute carrier family 8 member A1 [Source:HGNC Symbol
97	0	ARHGDIG	2.34262e+06	0.264458	0.26	0.092	0.000478971	0	0.543292	0.597	0.132	0	2.34262e+06	0	Rho GDP dissociation inhibitor gamma [Source:HGNC Symbol
98	0	SCN2A	0.000510915	0.386402	0.448	0.138	104.462	7.75424e-294	0.481597	0.567	0.132	1.58543e-289	0.000510915	1.55085e-293	sodium voltage-gated channel alpha subunit 2 [Source:HGNC Symbol
99	0	GUCY1B1	1497.78	0.303783	0.323	0.107	3.06237e+07	2.90122e-291	0.456736	0.457	0.084	5.93184e-287	1497.78	5.80245e-292	guanylate cyclase 1 soluble subunit beta 1 [Source:HGNC Symbol
100	0	WNT7B	4.8363e-41	0.634063	0.604	0.1	9.88831e-37	1.46489e-289	0.527614	0.664	0.19	2.99511e-285	4.8363e-41	2.92978e-289	Wnt family member 7B [Source:HGNC Symbol
101	0	DSTN	7.00119e-09	0.7039	0.938	0.787	0.000143146	7.03195e-284	0.525447	0.991	0.857	1.43775e-279	7.00119e-09	1.40639e-283	destrin, actin depolymerizing factor [Source:HGNC Symbol
102	0	CLCN4	9471.03	0.353673	0.562	0.258	1.93645e+08	1.02193e-284	0.565128	0.685	0.213	2.08943e-279	9471.03	2.04385e-283	chloride voltage-gated channel 4 [Source:HGNC Symbol
103	0	GRIA1	1.55143e-45	0.68549	0.552	0.082	3.17205e-41	7.093e-283	0.54994	0.582	0.15	1.45023e-278	1.55143e-45	1.4186e-282	glutamate ionotropic receptor AMPA type subunit 1 [Source:HGNC Symbol
104	0	GPR12	2.04963e-166	0.384576	0.365	0.01	4.19067e-162	2.72487e-282	0.374705	0.379	0.054	5.57126e-279	2.04963e-166	5.44973e-282	G protein-coupled receptor 12 [Source:HGNC Symbol
105	0	AKAP14	2.09611e-160	0.407509	0.344	0.009	4.28571e-156	9.48875e-282	0.376349	0.416	0.068	1.94007e-277	2.09611e-160	1.89775e-281	A-kinase anchoring protein 14 [Source:HGNC Symbol
106	0	CDH7	0.00258811	0.697674	0.292	0.07	52.9165	5.96787e-281	0.535667	0.382	0.057	1.22019e-276	0.00258811	1.19357e-280	cadherin 7 [Source:HGNC Symbol
107	0	SPTBN1	7327.99	0.36098	0.74	0.41	1.49828e+08	7.89124e-280	0.624351	0.811	0.332	1.61344e-275	7327.99	1.57825e-279	spectrin beta, non-erythrocytic 1 [Source:HGNC Symbol
108	0	SYN2	1.20291e-24	0.282404	0.24	0.024	2.45947e-20	7.57738e-278	0.341036	0.33	0.038	1.54927e-273	1.20291e-24	1.51548e-277	synapsin II [Source:HGNC Symbol
109	0	LINGO1	9.64657e+07	0.291863	0.531	0.305	0.0197234	1.49905e-273	0.501564	0.634	0.179	3.06497e-269	9.64657e+07	2.99811e-273	leucine rich repeat and Ig domain containing 1 [Source:HGNC Symbol
110	0	PRKAR2B	2.062e+06	0.321793	0.698	0.395	0.000421596	8.0992e-271	0.599219	0.838	0.367	1.65596e-267	2.062e+06	1.61984e-270	protein kinase cAMP-dependent type II regulatory subunit beta [Source:HGNC Symbol
111	0	CALY	2.08302e-11	0.608973	0.562	0.164	4.25894e-07	6.29861e-270	0.558787	0.58	0.156	1.28781e-265	2.08302e-11	1.25972e-269	calcyon neuron specific vesicular protein [Source:HGNC Symbol
112	0	OLA1	379407	0.447769	0.75	0.512	7.75736e+09	1.7071e-269	0.688578	0.904	0.547	3.49034e-265	379407	3.4142e-269	Obg like ATPase 1 [Source:HGNC Symbol
113	0	YWHAH	1.31131e-09	0.636147	0.958	0.701	2.68111e-05	5.23644e-269	0.598077	0.969	0.709	1.07064e-264	1.31131e-09	1.04729e-268	tyrosine 3-monooxygenase/tryptophan 5-monooxygenase activation protein eta [Source:HGNC Symbol
114	0	C3orf14	0.289275	0.739879	0.656	0.359	5914.53	2.03465e-267	0.72439	0.863	0.481	4.16004e-263	0.289275	4.06929e-267	chromosome 3 open reading frame 14 [Source:HGNC Symbol
115	0	NECAB1	2.47015e-32	0.573533	0.344	0.042	5.05046e-28	1.13336e-266	0.419432	0.356	0.051	2.31726e-262	2.47015e-32	2.26672e-266	N-terminal EF-hand calcium binding protein 1 [Source:HGNC Symbol
116	0	CAP2	1.6575e-29	0.742692	0.688	0.174	3.38891e-25	2.86749e-263	0.536477	0.793	0.297	5.86288e-259	1.6575e-29	5.73499e-264	cyclase associated actin cytoskeleton regulatory protein 2 [Source:HGNC Symbol
117	0	TMEM59L	7.85352e-05	0.614014	0.792	0.418	1.60573	1.76128e-262	0.600951	0.86	0.401	3.60111e-259	7.85352e-05	3.52256e-262	transmembrane protein 59 like [Source:HGNC Symbol
118	0	GABRA2	8.19504e-97	0.613462	0.448	0.029	1.67556e-92	1.20532e-259	0.429939	0.508	0.115	2.46439e-255	8.19504e-97	2.41063e-259	gamma-aminobutyric acid type A receptor alpha2 subunit [Source:HGNC Symbol
119	0	NTRK3	9.52196e-06	0.533312	0.427	0.124	0.194686	1.06141e-258	0.544042	0.582	0.165	2.17015e-254	9.52196e-06	2.12281e-258	neurotrophic receptor tyrosine kinase 3 [Source:HGNC Symbol
120	0	CTXN1	0.00154417	0.61753	0.75	0.399	31.572	5.18349e-258	0.576293	0.89	0.47	1.05982e-253	0.00154417	1.0367e-257	cortexin 1 [Source:HGNC Symbol
121	0	KCNG1	2.94606e-31	0.608799	0.51	0.089	6.02351e-27	1.99484e-257	0.518259	0.676	0.218	4.07864e-253	2.94606e-31	3.98967e-257	potassium voltage-gated channel modifier subfamily G member 1 [Source:HGNC Symbol
122	0	FAT4	1.87805e-33	0.566771	0.521	0.088	3.83987e-29	2.91472e-257	0.550582	0.656	0.212	5.95944e-253	1.87805e-33	5.82945e-257	FAT atypical cadherin 4 [Source:HGNC Symbol
123	0	THY1	8.75916e-13	0.551204	0.625	0.197	1.7909e-08	6.73377e-257	0.518405	0.702	0.24	1.37679e-252	8.75916e-13	1.34675e-256	Thy-1 cell surface antigen [Source:HGNC Symbol
124	0	TUBB2A	1.74001e-05	0.522605	0.99	0.887	0.0355763	1.38778e-255	0.557932	0.996	0.837	2.83745e-251	1.74001e-05	2.77556e-255	tubulin beta 2A class IIa [Source:HGNC Symbol
125	0	CRMP1	29.7983	0.413915	0.938	0.71	609256	2.15717e-255	0.552995	0.981	0.666	4.41055e-251	29.7983	4.31434e-255	collapsin response mediator protein 1 [Source:HGNC Symbol
126	0	SYT5	22.3059	0.325532	0.385	0.128	456066	2.94631e-254	0.441843	0.566	0.146	6.02402e-250	22.3059	5.89262e-254	synaptotagmin 5 [Source:HGNC Symbol
127	0	GABRG2	9.22538e-20	0.436533	0.438	0.082	1.88622e-15	1.48542e-253	0.427706	0.494	0.11	3.03708e-249	9.22538e-20	2.97083e-253	gamma-aminobutyric acid type A receptor gamma2 subunit [Source:HGNC Symbol
128	0	SYP	2.43814e-05	0.690185	0.688	0.327	0.498502	2.15631e-254	0.555096	0.794	0.315	4.4088e-249	2.43814e-05	4.31263e-253	synaptophysin [Source:HGNC Symbol
129	0	PLXND1	3.37654e-52	0.266962	0.219	0.011	6.90367e-47	1.76212e-252	0.337992	0.345	0.049	3.60283e-248	3.37654e-52	3.52424e-252	plexin D1 [Source:HGNC Symbol
130	0	CACNA1E	4.7431e-30	0.465429	0.344	0.043	9.69774e-26	1.43618e-251	0.380811	0.413	0.076	2.93642e-247	4.7431e-30	2.87237e-251	calcium voltage-gated channel subunit alpha1 E [Source:HGNC Symbol
131	0	PCSK1N	3.4373e-06	0.611185	0.969	0.592	0.0702791	1.50352e-251	0.579145	0.981	0.608	3.07409e-247	3.4373e-06	3.00703e-251	proprotein convertase subtilisin/kexin type 1 inhibitor [Source:HGNC Symbol
132	0	TMSB10	0.000892951	0.440477	1	0.994	18.2573	4.50205e-248	0.489614	1	0.988	9.20489e-244	0.000892951	9.0041e-248	thymosin beta 10 [Source:HGNC Symbol
133	0	SV2A	52.584	0.409159	0.688	0.335	107513	8.08509e-248	0.548297	0.773	0.317	1.65308e-243	52.584	1.61702e-247	synaptic vesicle glycoprotein 2A [Source:HGNC Symbol
134	0	ZFPM2	3.33716e-61	0.594402	0.458	0.045	6.82315e-57	1.19775e-247	0.491337	0.66	0.205	2.44892e-243	3.33716e-61	2.3955e-247	zinc finger protein, FOG family member 2 [Source:HGNC Symbol
135	0	RAB26	9.42519e-115	0.443239	0.375	0.016	1.92707e-110	5.31166e-248	0.417849	0.481	0.109	1.08602e-242	9.42519e-115	1.06233e-246	RAB26, member RAS oncogene family [Source:HGNC Symbol
136	0	DACH2	37.3466	0.331098	0.312	0.094	763589	1.01699e-243	0.392937	0.452	0.096	2.07935e-239	37.3466	2.03399e-243	dachshund family transcription factor 2 [Source:HGNC Symbol
137	0	CDK5R1	0.000513887	0.521745	0.719	0.323	10.5069	1.47891e-243	0.533981	0.844	0.355	3.02377e-239	0.000513887	2.95781e-243	cyclin dependent kinase 5 regulatory subunit 1 [Source:HGNC Symbol
138	0	CNIH2	8.22645e-05	0.591542	0.792	0.429	1.68198	6.0368e-241	0.566886	0.89	0.465	1.23428e-236	8.22645e-05	1.20736e-241	cornichon family AMPA receptor auxiliary protein 2 [Source:HGNC Symbol
139	0	CDKL2	18579	0.321102	0.302	0.103	3.79867e+08	2.58035e-240	0.484109	0.525	0.138	5.27579e-236	18579	5.16071e-241	cyclin dependent kinase like 2 [Source:HGNC Symbol
140	0	TCEAL4	3.87624	0.432154	0.979	0.855	79253.5	2.83062e-239	0.479103	0.996	0.867	5.78749e-235	3.87624	5.66125e-239	transcription elongation factor A like 4 [Source:HGNC Symbol
141	0	CTTNBP2	9.01014e-17	0.568821	0.583	0.16	1.84221e-11	4.332e-239	0.485795	0.624	0.192	8.85721e-236	9.01014e-17	8.664e-239	cortactin binding protein 2 [Source:HGNC Symbol
142	0	RTN4	76088.2	0.319686	0.99	0.933	1.5557e+09	6.97e-239	0.46626	0.999	0.897	1.42509e-235	76088.2	1.394e-238	reticulon 4 [Source:HGNC Symbol
143	0	B3GAT1	1.26687e-19	0.635809	0.542	0.132	2.59024e-15	1.22173e-238	0.493885	0.667	0.22	2.49795e-234	1.26687e-19	2.44346e-239	beta-1,3-glucuronyltransferase 1 [Source:HGNC Symbol
144	0	SEPT3	3.82526e-05	0.529368	0.792	0.394	0.782113	5.09037e-237	0.568797	0.883	0.463	1.04078e-232	3.82526e-05	1.01807e-236	septin 3 [Source:HGNC Symbol
145	0	CACNA1A	3.81588e-06	0.450293	0.49	0.148	0.0780195	1.83545e-236	0.452732	0.603	0.178	3.75276e-232	3.81588e-06	3.6709e-236	calcium voltage-gated channel subunit alpha1 A [Source:HGNC Symbol
146	0	CORO2B	2.26189e-27	0.660884	0.594	0.129	4.62466e-23	1.2792e-234	0.502889	0.734	0.267	2.61546e-230	2.26189e-27	2.5584e-234	coronin 2B [Source:HGNC Symbol
147	0	ROCK2	10668.9	0.461006	0.604	0.339	2.18137e+08	3.10834e-233	0.564154	0.788	0.351	6.35531e-229	10668.9	6.21668e-233	Rho associated coiled-coil containing protein kinase 2 [Source:HGNC Symbol
148	0	SEZ6	3.63899e-53	0.567117	0.448	0.048	7.44027e-49	4.77005e-232	0.40478	0.553	0.147	9.75285e-228	3.63899e-53	9.54011e-232	seizure related 6 homolog [Source:HGNC Symbol
149	0	FOXG1	1.29365e-221	1.34039	0.708	0.034	2.645e-217	1.28828e-231	0.547619	0.926	0.463	2.63402e-227	1.29365e-221	2.57657e-231	forkhead box G1 [Source:HGNC Symbol
150	0	EFNA5	71718.9	0.282232	0.312	0.121	0.000146636	1.94473e-230	0.394444	0.391	0.075	3.97621e-226	71718.9	3.88947e-230	ephrin A5 [Source:HGNC Symbol
151	0	ELAVL4	6.35328e+06	0.362138	0.771	0.505	0.00129899	2.47184e-229	0.524881	0.906	0.426	5.05391e-225	6.35328e+06	4.94367e-229	ELAV like RNA binding protein 4 [Source:HGNC Symbol
152	0	ISLR2	4.09706e-66	0.437276	0.406	0.032	8.37685e-62	2.84001e-229	0.418557	0.522	0.135	5.80669e-225	4.09706e-66	5.68003e-229	immunoglobulin superfamily containing leucine rich repeat 2 [Source:HGNC Symbol
153	0	PDE4DIP	0.570719	0.44817	0.583	0.243	11668.9	6.93695e-229	0.467253	0.62	0.197	1.41833e-225	0.570719	1.38739e-228	phosphodiesterase 4D interacting protein [Source:HGNC Symbol
154	0	REEP1	0.000114393	0.443019	0.531	0.189	2.33888	1.69097e-228	0.460814	0.617	0.195	3.45735e-224	0.000114393	3.38194e-228	receptor accessory protein 1 [Source:HGNC Symbol
155	0	RAB3A	103.794	0.393869	0.719	0.357	2.12217e+06	1.74051e-228	0.49997	0.764	0.297	3.55865e-224	103.794	3.48102e-228	RAB3A, member RAS oncogene family [Source:HGNC Symbol
156	0	PPP2R2B	2.0445e-16	0.649094	0.688	0.208	4.18018e-12	2.59611e-228	0.507784	0.803	0.339	5.30801e-224	2.0445e-16	5.19222e-228	protein phosphatase 2 regulatory subunit Bbeta [Source:HGNC Symbol
157	0	TMOD2	0.105206	0.434454	0.542	0.202	2151.04	2.71155e-229	0.507044	0.725	0.276	5.54403e-224	0.105206	5.4231e-228	tropomodulin 2 [Source:HGNC Symbol
158	0	OLFM1	475.901	0.396864	0.906	0.535	9.73028e+06	1.073e-227	0.538174	0.933	0.496	2.19385e-223	475.901	2.146e-227	olfactomedin 1 [Source:HGNC Symbol
159	0	SEMA3A	1.28276e-29	0.495614	0.396	0.056	2.62274e-25	1.06979e-225	0.409009	0.455	0.107	2.18729e-221	1.28276e-29	2.13958e-225	semaphorin 3A [Source:HGNC Symbol
160	0	CDKN2D	0.0675177	0.52507	0.875	0.487	1380.47	1.00045e-224	0.546328	0.852	0.421	2.04552e-220	0.0675177	2.0009e-224	cyclin dependent kinase inhibitor 2D [Source:HGNC Symbol
161	0	SRGAP1	0.94046	0.512026	0.75	0.419	19228.7	4.53232e-224	0.535151	0.84	0.402	9.26679e-221	0.94046	9.06464e-224	SLIT-ROBO Rho GTPase activating protein 1 [Source:HGNC Symbol
162	0	MEF2C	0.048401	0.475124	0.25	0.056	989.608	4.41722e-222	0.434664	0.413	0.088	9.03145e-218	0.048401	8.83444e-222	myocyte enhancer factor 2C [Source:HGNC Symbol
163	0	PPFIA2	12.1794	0.399172	0.552	0.224	249020	4.72491e-220	0.469895	0.629	0.204	9.66055e-216	12.1794	9.44982e-220	PTPRF interacting protein alpha 2 [Source:HGNC Symbol
164	0	STXBP1	3.43953	0.407194	0.677	0.311	70324.6	1.40353e-219	0.50373	0.778	0.33	2.86965e-214	3.43953	2.80706e-218	syntaxin binding protein 1 [Source:HGNC Symbol
165	0	KIFAP3	6.78674e+06	0.330787	0.896	0.637	0.00138762	9.96416e-219	0.514809	0.916	0.521	2.03727e-214	6.78674e+06	1.99283e-217	kinesin associated protein 3 [Source:HGNC Symbol
166	0	PRKACB	0.303701	0.444477	0.646	0.28	6209.48	4.80218e-217	0.502831	0.691	0.259	9.81854e-214	0.303701	9.60436e-217	protein kinase cAMP-activated catalytic subunit beta [Source:HGNC Symbol
167	0	CELF4	466.396	0.354427	0.74	0.366	9.53593e+06	1.56353e-216	0.50676	0.761	0.302	3.1968e-212	466.396	3.12707e-216	CUGBP Elav-like family member 4 [Source:HGNC Symbol
168	0	NSMF	4.31605e-05	0.542579	0.458	0.153	0.0882459	3.44792e-215	0.463877	0.703	0.262	7.04962e-211	4.31605e-05	6.89585e-215	NMDA receptor synaptonuclear signaling and neuronal migration factor [Source:HGNC Symbol
169	0	NAV3	170702	0.285278	0.458	0.197	3.49018e+09	9.02022e-216	0.403899	0.525	0.145	1.84427e-210	170702	1.80404e-215	neuron navigator 3 [Source:HGNC Symbol
170	0	HEY1	2.97822e-39	0.904191	0.562	0.1	6.08928e-35	9.06524e-215	0.511462	0.725	0.288	1.85348e-210	2.97822e-39	1.81305e-214	hes related family bHLH transcription factor with YRPW motif 1 [Source:HGNC Symbol
171	0	NFIA	3.81458e-42	1.31382	0.833	0.238	7.79929e-38	1.08185e-214	0.502265	0.973	0.553	2.21195e-213	3.81458e-42	2.1637e-214	nuclear factor I A [Source:HGNC Symbol
172	0	FABP5	1.74699e-06	0.708287	0.885	0.611	0.035719	2.63002e-214	0.655737	0.921	0.645	5.37734e-210	1.74699e-06	5.26004e-214	fatty acid binding protein 5 [Source:HGNC Symbol
173	0	BEX1	12.4936	0.395623	0.969	0.765	2.55443e+06	5.44762e-214	0.489953	0.989	0.782	1.11382e-209	12.4936	1.08952e-213	brain expressed X-linked 1 [Source:HGNC Symbol
174	0	BACH2	13.5868	0.431771	0.5	0.196	277795	2.12885e-213	0.458936	0.614	0.208	4.35266e-209	13.5868	4.25771e-213	BTB domain and CNC homolog 2 [Source:HGNC Symbol
175	0	LRP1B	1.55468e-12	0.301838	0.24	0.035	3.17869e-07	6.911e-211	0.256896	0.221	0.019	1.41302e-206	1.55468e-12	1.3822e-210	LDL receptor related protein 1B [Source:HGNC Symbol
176	0	APLP1	3.72644e+07	0.284922	0.865	0.637	0.00761908	3.09024e-211	0.514428	0.903	0.505	6.3183e-206	3.72644e+07	6.18047e-210	amyloid beta precursor like protein 1 [Source:HGNC Symbol
177	0	MAP1LC3A	4.93587e-27	0.717302	0.677	0.17	1.00919e-22	3.21766e-208	0.541853	0.814	0.398	6.57883e-204	4.93587e-27	6.43532e-208	microtubule associated protein 1 light chain 3 alpha [Source:HGNC Symbol
178	0	SELENOW	0.0396385	0.531818	0.958	0.819	810.449	3.48711e-208	0.467746	0.986	0.845	7.12974e-204	0.0396385	6.97422e-208	selenoprotein W [Source:HGNC Symbol
179	0	SH3GL2	2.11857e-50	0.490805	0.438	0.047	4.33164e-48	1.47347e-203	0.389052	0.492	0.134	3.01267e-199	2.11857e-50	2.94695e-203	SH3 domain containing GRB2 like 2, endophilin A1 [Source:HGNC Symbol
180	0	CELF3	6.09893e+06	0.293588	0.573	0.306	0.00124699	2.67952e-203	0.461151	0.751	0.295	5.47856e-199	6.09893e+06	5.35905e-203	CUGBP Elav-like family member 3 [Source:HGNC Symbol
181	0	CAMK1D	45992.7	0.296035	0.417	0.17	9.40368e+08	4.16036e-203	0.428245	0.635	0.22	8.50626e-199	45992.7	8.32071e-203	calcium/calmodulin dependent protein kinase ID [Source:HGNC Symbol
182	0	SERPINI1	5.57664e-06	0.398957	0.458	0.136	1.1402	3.70769e-202	0.402876	0.564	0.17	7.58074e-198	5.57664e-06	7.41537e-202	serpin family I member 1 [Source:HGNC Symbol
183	0	NSG2	94.4526	0.400184	0.865	0.462	1.93118e+06	4.37468e-202	0.478601	0.869	0.396	8.94448e-198	94.4526	8.74936e-202	neuronal vesicle trafficking associated 2 [Source:HGNC Symbol
184	0	PPP3CA	2.46827e-10	0.650736	0.76	0.307	5.04661e-06	6.39419e-202	0.495531	0.778	0.344	1.30736e-197	2.46827e-10	1.27884e-201	protein phosphatase 3 catalytic subunit alpha [Source:HGNC Symbol
185	0	SEZ6L2	0.00749294	0.542005	0.896	0.543	153.201	1.14837e-200	0.503533	0.931	0.504	2.34797e-196	0.00749294	2.29675e-200	seizure related 6 homolog like 2 [Source:HGNC Symbol
186	0	CAMK2N1	606.062	0.450634	0.865	0.597	1.23915e+07	1.89816e-200	0.502614	0.943	0.579	3.88097e-196	606.062	3.79632e-200	calcium/calmodulin dependent protein kinase II inhibitor 1 [Source:HGNC Symbol
187	0	TUBB4A	1.71323e-13	0.532666	0.729	0.244	3.50286e-10	2.78379e-199	0.447245	0.655	0.242	5.69174e-195	1.71323e-13	5.56758e-200	tubulin beta 4A class IVa [Source:HGNC Symbol
188	0	PEBP1	2.05227	0.418821	0.99	0.916	41960.8	1.16326e-197	0.398683	0.994	0.943	2.3784e-193	2.05227	2.32652e-197	phosphatidylethanolamine binding protein 1 [Source:HGNC Symbol
189	0	DACT1	0.55629	0.356692	0.271	0.067	11373.9	6.35316e-197	0.313238	0.35	0.067	1.29897e-192	0.55629	1.27063e-196	dishevelled binding antagonist of beta catenin 1 [Source:HGNC Symbol
190	0	C1orf216	2.57757e-96	0.408202	0.385	0.021	5.2701e-92	3.07114e-196	0.324898	0.413	0.095	6.27925e-193	2.57757e-96	6.14227e-196	chromosome 1 open reading frame 216 [Source:HGNC Symbol
191	0	LRRTM4	5.91818e-14	0.38349	0.354	0.066	1.21003e-09	1.37241e-195	0.282193	0.318	0.054	2.80602e-191	5.91818e-14	2.74481e-195	leucine rich repeat transmembrane neuronal 4 [Source:HGNC Symbol
192	0	HMX1	1.72941e-92	0.371175	0.24	0.008	3.53596e-88	3.03442e-195	0.278294	0.29	0.044	6.20417e-191	1.72941e-92	6.06884e-195	H6 family homeobox 1 [Source:HGNC Symbol
193	0	TNIK	4052.97	0.324198	0.49	0.206	8.2867e+07	6.55026e-195	0.371829	0.496	0.139	1.33927e-190	4052.97	1.31005e-194	TRAF2 and NCK interacting kinase [Source:HGNC Symbol
194	0	DIRAS3	4.55903e-20	0.389688	0.229	0.025	9.32139e-16	8.83318e-195	0.501703	0.242	0.029	1.80603e-190	4.55903e-20	1.76664e-194	DIRAS family GTPase 3 [Source:HGNC Symbol
195	0	SCN3B	4.18729e+06	0.295204	0.5	0.243	0.000856134	3.61528e-194	0.393578	0.616	0.204	7.39181e-190	4.18729e+06	7.23056e-194	sodium voltage-gated channel beta subunit 3 [Source:HGNC Symbol
196	0	TANC2	1.67892e-06	0.510723	0.562	0.191	0.0343273	1.10039e-193	0.435204	0.601	0.206	2.24986e-189	1.67892e-06	2.20079e-193	tetratricopeptide repeat, ankyrin repeat and coiled-coil containing 2 [Source:HGNC Symbol
197	0	NRN1	2.7484	0.412751	0.771	0.361	56193.7	1.84657e-193	0.51512	0.786	0.356	3.77549e-189	2.7484	3.69313e-194	neuritin 1 [Source:HGNC Symbol
198	0	FLRT2	5.84699e-21	0.498304	0.375	0.063	1.19548e-17	2.98869e-193	0.320975	0.295	0.047	6.11067e-189	5.84699e-21	5.97737e-194	fibronectin leucine rich transmembrane protein 2 [Source:HGNC Symbol
199	0	C4orf48	19247.5	0.346474	0.99	0.889	3.93534e+08	1.849e-192	0.436629	0.995	0.869	3.78046e-188	19247.5	3.69799e-192	chromosome 4 open reading frame 48 [Source:HGNC Symbol
200	0	NCS1	133128	0.297963	0.583	0.273	2.72193e+09	6.09093e-192	0.445079	0.737	0.31	1.24535e-187	133128	1.21819e-191	neuronal calcium sensor 1 [Source:HGNC Symbol
201	0	EPB41L3	3.90203e-12	0.516878	0.5	0.134	7.97808e-08	6.48967e-192	0.455057	0.658	0.245	1.32688e-187	3.90203e-12	1.29793e-191	erythrocyte membrane protein band 4,1 like 3 [Source:HGNC Symbol
202	0	KIF3A	240875	0.429818	0.802	0.526	4.92494e+09	2.19256e-191	0.481421	0.879	0.475	4.4829e-188	240875	4.38511e-191	kinesin family member 3A [Source:HGNC Symbol
203	0	MAP2	2103.72	0.414301	0.969	0.748	4.30126e+07	4.22841e-191	0.493969	0.98	0.704	8.64541e-187	2103.72	8.45683e-191	microtubule associated protein 2 [Source:HGNC Symbol
204	0	PJA2	2596.94	0.422759	0.885	0.647	5.30971e+07	1.34701e-190	0.516214	0.918	0.578	2.7541e-186	2596.94	2.69402e-190	praja ring finger ubiquitin ligase 2 [Source:HGNC Symbol
205	0	PCLO	418.214	0.398136	0.573	0.258	8.5508e+06	5.34791e-190	0.47757	0.653	0.246	1.09343e-185	418.214	1.06958e-189	piccolo presynaptic cytomatrix protein [Source:HGNC Symbol
206	0	ATP1A3	3094.27	0.294358	0.729	0.361	6.32655e+08	7.85124e-190	0.435213	0.702	0.272	1.60526e-185	3094.27	1.57025e-189	ATPase Na+/K+ transporting subunit alpha 3 [Source:HGNC Symbol
207	0	DCLK1	6.15833e+09	0.269907	0.562	0.361	1	1.62693e-189	0.463114	0.674	0.264	3.32642e-186	6.15833e+09	3.25386e-191	doublecortin like kinase 1 [Source:HGNC Symbol
208	0	PTPRZ1	1.48026e-08	0.920527	0.729	0.339	0.000302653	2.63944e-190	0.563295	0.968	0.621	5.3966e-185	1.48026e-08	5.27888e-189	protein tyrosine phosphatase receptor type Z1 [Source:HGNC Symbol
209	0	ARG2	5.79506e-06	0.494172	0.552	0.186	0.0118486	3.58402e-189	0.469372	0.645	0.248	7.32788e-185	5.79506e-06	7.16803e-189	arginase 2 [Source:HGNC Symbol
210	0	ATRX	3.7883	0.490278	0.917	0.723	774.556	5.78196e-189	0.501238	0.963	0.7	1.18218e-184	3.7883	1.15639e-188	ATRX chromatin remodeler [Source:HGNC Symbol
211	0	DOK6	715114	0.274447	0.344	0.139	0.000146212	2.33458e-188	0.392187	0.451	0.122	4.77327e-184	715114	4.66915e-188	docking protein 6 [Source:HGNC Symbol
212	0	NFIL3	303.155	0.430207	0.479	0.2	619832	1.8668e-187	0.439028	0.639	0.235	3.81686e-183	303.155	3.7336e-187	nuclear factor, interleukin 3 regulated [Source:HGNC Symbol
213	0	GAS7	9.6459e-45	0.407507	0.375	0.038	1.9722e-40	5.39544e-187	0.314513	0.379	0.085	1.10315e-182	9.6459e-45	1.07909e-186	growth arrest specific 7 [Source:HGNC Symbol
214	0	MLLT3	3.37294e+06	0.268807	0.417	0.201	0.00689631	1.83843e-186	0.400329	0.499	0.149	3.75885e-182	3.37294e+06	3.67685e-186	MLLT3 super elongation complex subunit [Source:HGNC Symbol
215	0	DRAXIN	4.04967e+06	0.304706	0.646	0.356	0.000827995	2.30587e-186	0.461762	0.75	0.332	4.71458e-182	4.04967e+06	4.61174e-186	dorsal inhibitory axon guidance protein [Source:HGNC Symbol
216	0	MAP1A	707653	0.351547	0.573	0.329	0.00144687	1.90295e-185	0.466087	0.767	0.349	3.89077e-181	707653	3.8059e-185	microtubule associated protein 1A [Source:HGNC Symbol
217	0	XKR4	1.70309e+09	0.280211	0.302	0.146	0.348215	3.18496e-185	0.347866	0.403	0.096	6.51198e-181	1.70309e+09	6.36993e-185	XK related 4 [Source:HGNC Symbol
218	0	TTC3	3.19794e+06	0.260428	1	0.945	0.00065385	1.19359e-182	0.405217	0.995	0.9	2.44042e-177	3.19794e+06	2.38718e-181	tetratricopeptide repeat domain 3 [Source:HGNC Symbol
219	0	ENO2	5.40196e+06	0.304827	0.854	0.62	0.00110448	1.11036e-181	0.474654	0.903	0.525	2.27024e-176	5.40196e+06	2.22072e-181	enolase 2 [Source:HGNC Symbol
220	0	SEMA4D	9.33461e-17	0.341528	0.365	0.064	1.90856e-12	2.77951e-179	0.304606	0.376	0.086	5.68298e-175	9.33461e-17	5.55902e-179	semaphorin 4D [Source:HGNC Symbol
221	0	NRXN1	1.50445e-15	0.726261	0.969	0.491	3.07601e-11	4.78112e-179	0.454698	0.959	0.523	9.77547e-175	1.50445e-15	9.56223e-180	neurexin 1 [Source:HGNC Symbol
222	0	SEC11C	406.553	0.450249	0.833	0.596	8.31239e+06	3.2053e-177	0.476302	0.931	0.638	6.55356e-173	406.553	6.41061e-177	SEC11 homolog C, signal peptidase complex subunit [Source:HGNC Symbol
223	0	PRKCA	6.35488e-07	0.297339	0.365	0.084	0.0129932	3.29847e-177	0.34477	0.467	0.134	6.74406e-173	6.35488e-07	6.59694e-177	protein kinase C alpha [Source:HGNC Symbol
224	0	RTN4RL2	4.17777e-10	0.32418	0.375	0.08	8.54188e-06	1.321e-176	0.318578	0.421	0.107	2.70091e-172	4.17777e-10	2.642e-176	reticulon 4 receptor like 2 [Source:HGNC Symbol
225	0	ACSL4	2.39729e+06	0.332656	0.594	0.317	0.00049015	1.49593e-176	0.415772	0.628	0.236	3.05858e-172	2.39729e+06	2.99186e-176	acyl-CoA synthetase long chain family member 4 [Source:HGNC Symbol
226	0	LRRC7	2.88008e-11	0.489152	0.458	0.114	5.88861e-07	1.755e-176	0.349827	0.462	0.13	3.58828e-172	2.88008e-11	3.51001e-176	leucine rich repeat containing 7 [Source:HGNC Symbol
227	0	NEO1	1493.23	0.359684	0.5	0.222	3.05305e+07	2.82992e-176	0.40873	0.587	0.209	5.78605e-172	1493.23	5.65983e-176	neogenin 1 [Source:HGNC Symbol
228	0	TBCB	238672	0.399042	0.917	0.715	4.87988e+09	4.13251e-176	0.45101	0.96	0.747	8.44933e-172	238672	8.26502e-176	tubulin folding cofactor B [Source:HGNC Symbol
229	0	NDUFA5	1830.17	0.435628	0.844	0.749	3.74197e+08	2.66805e-175	0.433733	0.968	0.754	5.45509e-172	1830.17	5.33609e-175	NADH:ubiquinone oxidoreductase subunit A5 [Source:HGNC Symbol
230	0	DLG4	6948.72	0.382656	0.406	0.166	1.42074e+08	6.831e-174	0.360392	0.532	0.171	1.39667e-169	6948.72	1.3662e-173	discs large MAGUK scaffold protein 4 [Source:HGNC Symbol
231	0	ADD3	962294	0.257719	0.375	0.153	0.000196751	1.91829e-173	0.351474	0.438	0.122	3.92213e-169	962294	3.83657e-175	adducin 3 [Source:HGNC Symbol
232	0	SLC6A15	32.3885	0.285731	0.406	0.138	662216	8.11739e-172	0.375836	0.554	0.186	1.65968e-167	32.3885	1.62348e-171	solute carrier family 6 member 15 [Source:HGNC Symbol
233	0	TMEM35A	975.359	0.388707	0.74	0.4	1.99422e+07	1.33016e-173	0.447245	0.734	0.322	2.71965e-167	975.359	2.66032e-171	transmembrane protein 35A [Source:HGNC Symbol
234	0	MEG3	7.39538e-19	1.26592	0.698	0.231	1.51206e-14	2.14326e-169	0.566823	0.892	0.667	4.38211e-166	7.39538e-19	4.28652e-169	maternally expressed 3 [Source:HGNC Symbol
235	0	AUTS2	1.76163e+07	0.300499	0.729	0.492	0.00360183	2.15762e-169	0.49574	0.836	0.448	4.41147e-165	1.76163e+07	4.31524e-169	activator of transcription and developmental regulator AUTS2 [Source:HGNC Symbol
236	0	CALM3	2.72483e+08	0.253519	0.938	0.835	0.0557119	2.3832e-169	0.415988	0.975	0.82	4.8727e-165	2.72483e+08	4.76641e-169	calmodulin 3 [Source:HGNC Symbol
237	0	DCAF6	3.20704e-07	0.358182	0.375	0.09	0.00655711	3.79317e-169	0.354082	0.489	0.152	7.75552e-166	3.20704e-07	7.58635e-169	DDB1 and CUL4 associated factor 6 [Source:HGNC Symbol
238	0	TSPAN7	406.362	0.36406	0.823	0.48	8.30848e+06	3.11561e-168	0.459778	0.824	0.415	6.37018e-164	406.362	6.23122e-168	tetraspanin 7 [Source:HGNC Symbol
239	0	RBFOX2	1.28436e+08	0.263629	0.875	0.625	0.02626	4.61704e-168	0.43654	0.918	0.525	9.44e-164	1.28436e+08	9.23408e-168	RNA binding fox-1 homolog 2 [Source:HGNC Symbol
240	0	FRRS1L	1.62382e+07	0.268977	0.365	0.16	0.00332006	3.22651e-167	0.312398	0.433	0.116	6.59693e-163	1.62382e+07	6.45303e-167	ferric chelate reductase 1 like [Source:HGNC Symbol
241	0	ARF3	320607	0.371319	0.615	0.35	6.55513e+09	2.35041e-165	0.443272	0.756	0.369	4.80566e-161	320607	4.70083e-165	ADP ribosylation factor 3 [Source:HGNC Symbol
242	0	SYBU	5345.17	0.278505	0.344	0.119	1.09287e+08	2.0515e-164	0.288519	0.372	0.089	4.19451e-160	5345.17	4.10301e-164	syntabulin [Source:HGNC Symbol
243	0	SSTR2	2.14954e-15	0.837063	0.698	0.235	4.39495e-11	1.75867e-166	0.36249	0.853	0.375	3.59577e-159	2.14954e-15	3.51733e-163	somatostatin receptor 2 [Source:HGNC Symbol
244	0	NPTXR	3.91746e-22	0.543245	0.521	0.11	8.00963e-18	9.12977e-163	0.388269	0.629	0.238	1.86667e-158	3.91746e-22	1.82595e-162	neuronal pentraxin receptor [Source:HGNC Symbol
245	0	CAMK2B	510.705	0.337487	0.312	0.099	1.04419e+07	1.54026e-162	0.319421	0.432	0.119	3.14921e-158	510.705	3.08052e-162	calcium/calmodulin dependent protein kinase II beta [Source:HGNC Symbol
246	0	ATP6AP2	501054	0.347854	0.938	0.769	0.000102445	1.60995e-161	0.426175	0.965	0.744	3.2917e-157	501054	3.2199e-161	ATPase H+ transporting accessory protein 2 [Source:HGNC Symbol
247	0	KIF5C	8.09983e+06	0.298635	0.958	0.753	0.00165609	1.04461e-161	0.411873	0.984	0.74	2.13582e-156	8.09983e+06	2.08923e-160	kinesin family member 5C [Source:HGNC Symbol
248	0	OLFM2	117522	0.276941	0.74	0.386	2.40286e+09	1.6068e-160	0.386522	0.717	0.301	3.28527e-156	117522	3.2136e-160	olfactomedin 2 [Source:HGNC Symbol
249	0	SH3BP5	0.137635	0.439609	0.719	0.333	281.409	8.92391e-160	0.419686	0.793	0.366	1.82458e-155	0.137635	1.78478e-159	SH3 domain binding protein 5 [Source:HGNC Symbol
250	0	PODXL2	237388	0.40927	0.698	0.431	4.85364e+09	1.32614e-159	0.437964	0.808	0.414	2.71143e-156	237388	2.65228e-159	podocalyxin like 2 [Source:HGNC Symbol
251	0	FAM3C	693170	0.300794	0.698	0.375	0.000141725	2.79384e-160	0.4591	0.787	0.406	5.71228e-155	693170	5.58768e-159	family with sequence similarity 3 member C [Source:HGNC Symbol
252	0	NEXMIF	2.07788e-07	0.446347	0.49	0.142	0.00424844	2.80477e-158	0.377051	0.561	0.201	5.73464e-154	2.07788e-07	5.60955e-158	neurite extension and migration factor [Source:HGNC Symbol
253	0	PLXNA2	2.58704e+06	0.282655	0.427	0.2	0.00528946	3.6567e-158	0.353312	0.527	0.176	7.47648e-154	2.58704e+06	7.31339e-158	plexin A2 [Source:HGNC Symbol
254	0	MTSS1	122.925	0.375743	0.656	0.314	251332	6.17937e-157	0.399034	0.683	0.285	1.26343e-152	122.925	1.23587e-156	MTSS I-BAR domain containing 1 [Source:HGNC Symbol
255	0	PAFAH1B3	323926	0.346724	0.958	0.789	6.62298e+09	2.72123e-156	0.3801	0.989	0.824	5.56383e-151	323926	5.44246e-155	platelet activating factor acetylhydrolase 1b catalytic subunit 3 [Source:HGNC Symbol
256	0	VAMP2	8.98574e+07	0.291579	0.854	0.695	0.0183722	5.90025e-155	0.41827	0.948	0.661	1.20637e-150	8.98574e+07	1.18005e-155	vesicle associated membrane protein 2 [Source:HGNC Symbol
257	0	GSTM3	5831.78	0.424727	0.688	0.418	1.19237e+08	2.25893e-154	0.434906	0.855	0.505	4.61861e-150	5831.78	4.51786e-154	glutathione S-transferase mu 3 [Source:HGNC Symbol
258	0	SPRY2	23.3423	0.270785	0.271	0.072	477257	5.72087e-153	0.274043	0.316	0.07	1.16969e-148	23.3423	1.14417e-152	sprouty RTK signaling antagonist 2 [Source:HGNC Symbol
259	0	STMN2	1.516e+09	0.265964	1	0.719	0.309962	8.09971e-153	0.4863	1	0.626	1.65607e-148	1.516e+09	1.61994e-152	stathmin 2 [Source:HGNC Symbol
260	0	CEP170	19738.1	0.39829	0.885	0.672	4.03565e+08	9.95668e-152	0.445913	0.923	0.607	2.03574e-147	19738.1	1.99134e-151	centrosomal protein 170 [Source:HGNC Symbol
261	0	MSRA	7.9683e-11	0.451024	0.375	0.083	1.6292e-06	2.27785e-150	0.309931	0.426	0.125	4.65729e-146	7.9683e-11	4.55569e-150	methionine sulfoxide reductase A [Source:HGNC Symbol
262	0	UCHL1	22568.5	0.319067	0.979	0.886	4.61436e+08	7.92031e-149	0.357822	0.999	0.896	1.61939e-144	22568.5	1.58406e-148	ubiquitin C-terminal hydrolase L1 [Source:HGNC Symbol
263	0	ABRACL	0.00879765	0.55065	0.688	0.318	179.877	5.65512e-148	0.41865	0.856	0.472	1.15625e-143	0.00879765	1.13102e-147	ABRA C-terminal like [Source:HGNC Symbol
264	0	HECW1	0.0374848	0.318868	0.344	0.093	766.414	1.74056e-147	0.325184	0.443	0.136	3.55876e-143	0.0374848	3.48113e-147	HECT, C2 and WW domain containing E3 ubiquitin protein ligase 1 [Source:HGNC Symbol
265	0	NDUFB11	1.91395	0.402144	0.958	0.872	391326	6.27569e-148	0.322114	0.999	0.968	1.28313e-142	1.91395	1.25514e-146	NADH:ubiquinone oxidoreductase subunit B11 [Source:HGNC Symbol
266	0	MARCKSL1	45064.6	0.287637	1	0.966	9.21392e+08	7.53668e-147	0.329392	1	0.949	1.54095e-142	45064.6	1.50734e-146	MARCKS like 1 [Source:HGNC Symbol
267	0	CTNND2	214055	0.344965	0.604	0.324	4.37656e+09	1.0103e-146	0.390734	0.619	0.253	2.06567e-142	214055	2.02061e-146	catenin delta 2 [Source:HGNC Symbol
268	0	KCNH7	0.00226411	0.266759	0.219	0.041	46.2921	1.84748e-146	0.257776	0.336	0.079	3.77735e-143	0.00226411	3.69495e-146	potassium voltage-gated channel subfamily H member 7 [Source:HGNC Symbol
269	0	IDS	7.84309e+07	0.31677	0.594	0.369	0.016036	2.41515e-146	0.409537	0.759	0.384	4.93801e-142	7.84309e+07	4.8303e-146	iduronate 2-sulfatase [Source:HGNC Symbol
270	0	SNCB	8.56425e-28	0.381708	0.333	0.041	1.75105e-23	1.01593e-144	0.294915	0.594	0.213	2.07717e-140	8.56425e-28	2.03185e-144	synuclein beta [Source:HGNC Symbol
271	0	ERC1	0.0273875	0.438823	0.583	0.225	559.965	2.06435e-145	0.372031	0.57	0.221	4.22078e-140	0.0273875	4.12871e-146	ELKS/RAB6-interacting/CAST family member 1 [Source:HGNC Symbol
272	0	BAIAP2-DT	1.78585e-10	0.429038	0.417	0.1	3.65135e-06	3.78923e-144	0.341071	0.533	0.193	7.74747e-140	1.78585e-10	7.57847e-145	BAIAP2 divergent transcript [Source:HGNC Symbol
273	0	STMN4	1.06524e+06	0.326413	0.958	0.747	0.000217799	4.34178e-144	0.422818	0.959	0.638	8.8772e-140	1.06524e+06	8.68356e-144	stathmin 4 [Source:HGNC Symbol
274	0	ARFGEF3	0.27314	0.411826	0.406	0.135	5584.61	6.32305e-144	0.322369	0.462	0.147	1.29281e-140	0.27314	1.26461e-143	ARFGEF family member 3 [Source:HGNC Symbol
275	0	PTPRO	4287.03	0.254894	0.365	0.126	8.76526e+07	8.69483e-144	0.288793	0.412	0.119	1.77774e-139	4287.03	1.73897e-143	protein tyrosine phosphatase receptor type O [Source:HGNC Symbol
276	0	BEX4	6638.16	0.360775	0.938	0.854	1.35724e+08	2.24776e-143	0.364677	0.988	0.856	4.59577e-139	6638.16	4.49552e-143	brain expressed X-linked 4 [Source:HGNC Symbol
277	0	CELF5	29902.3	0.339072	0.625	0.301	6.11382e+08	2.41284e-143	0.379659	0.738	0.338	4.93329e-139	29902.3	4.82568e-143	CUGBP Elav-like family member 5 [Source:HGNC Symbol
278	0	PHACTR1	33068.2	0.252204	0.365	0.134	6.76112e+08	4.17862e-141	0.297829	0.423	0.128	8.5436e-137	33068.2	8.35723e-141	phosphatase and actin regulator 1 [Source:HGNC Symbol
279	0	SMOC1	8.07138e-13	0.267949	0.281	0.044	1.65027e-08	2.40348e-140	0.260291	0.3	0.067	4.91415e-136	8.07138e-13	4.80696e-140	SPARC related modular calcium binding 1 [Source:HGNC Symbol
280	0	MGST3	77410.8	0.415198	0.885	0.774	1.58274e+09	6.94824e-142	0.38563	0.965	0.77	1.42064e-135	77410.8	1.38965e-139	microsomal glutathione S-transferase 3 [Source:HGNC Symbol
281	0	DLG2	2.05227e-05	0.333486	0.281	0.058	0.419607	9.14726e-140	0.262771	0.341	0.086	1.87025e-135	2.05227e-05	1.82945e-139	discs large MAGUK scaffold protein 2 [Source:HGNC Symbol
282	0	NAV1	1.15459	0.438239	0.625	0.277	23606.8	2.3793e-139	0.389862	0.729	0.345	4.86472e-135	1.15459	4.7586e-139	neuron navigator 1 [Source:HGNC Symbol
283	0	PAK3	1.00665e+08	0.289695	0.823	0.615	0.0205819	5.01985e-138	0.401596	0.855	0.489	1.02636e-133	1.00665e+08	1.00397e-137	p21 (RAC1) activated kinase 3 [Source:HGNC Symbol
284	0	PLPPR2	48417.2	0.2554	0.406	0.161	9.89938e+08	5.82171e-138	0.321334	0.511	0.18	1.19031e-134	48417.2	1.16434e-137	phospholipid phosphatase related 2 [Source:HGNC Symbol
285	0	COX7A2	14930.2	0.344479	0.969	0.942	3.05262e+08	1.08704e-133	0.312872	0.995	0.951	2.22256e-129	14930.2	2.17408e-133	cytochrome c oxidase subunit 7A2 [Source:HGNC Symbol
286	0	ARPC2	1.18955e+08	0.266131	0.875	0.784	0.0243216	1.30755e-133	0.369718	0.973	0.814	2.67342e-129	1.18955e+08	2.61511e-133	actin related protein 2/3 complex subunit 2 [Source:HGNC Symbol
287	0	TCTEX1D2	1.12795e+06	0.334997	0.719	0.468	0.0023062	4.09208e-134	0.374799	0.819	0.455	8.36667e-129	1.12795e+06	8.18417e-134	Tctex1 domain containing 2 [Source:HGNC Symbol
288	0	ATP8A2	9.77697e-16	0.376114	0.375	0.069	1.999e-11	9.05624e-133	0.277288	0.345	0.093	1.85164e-128	9.77697e-16	1.81125e-132	ATPase phospholipid transporting 8A2 [Source:HGNC Symbol
289	0	RGS17	0.075809	0.458099	0.531	0.198	154.999	1.79899e-129	0.321773	0.538	0.203	3.67822e-125	0.075809	3.59799e-129	regulator of G protein signaling 17 [Source:HGNC Symbol
290	0	MPC2	2.42427e+06	0.311186	0.76	0.502	0.000495666	1.06439e-128	0.391899	0.873	0.574	2.17624e-124	2.42427e+06	2.12877e-128	mitochondrial pyruvate carrier 2 [Source:HGNC Symbol
291	0	YWHAZ	3990.76	0.346716	0.99	0.867	8.15951e+07	1.1692e-128	0.345019	0.99	0.861	2.39054e-124	3990.76	2.3384e-128	tyrosine 3-monooxygenase/tryptophan 5-monooxygenase activation protein zeta [Source:HGNC Symbol
292	0	EFR3B	9.84686	0.325226	0.396	0.132	201329	2.58827e-128	0.311909	0.431	0.143	5.29198e-124	9.84686	5.17654e-129	EFR3 homolog B [Source:HGNC Symbol
293	0	SRPK2	3.438e+06	0.349413	0.833	0.586	0.000702934	3.32097e-127	0.404495	0.869	0.567	6.79005e-123	3.438e+06	6.64193e-127	SRSF protein kinase 2 [Source:HGNC Symbol
294	0	SERINC1	9.30678e+08	0.338833	0.75	0.547	0.190286	4.29975e-127	0.397159	0.838	0.482	8.79127e-123	9.30678e+08	8.5995e-127	serine incorporator 1 [Source:HGNC Symbol
295	0	SMS	1.14987	0.529257	0.875	0.667	23510.3	1.04044e-126	0.378015	0.967	0.756	2.12729e-122	1.14987	2.08089e-126	spermine synthase [Source:HGNC Symbol
296	0	ZNF148	85.9444	0.533578	0.667	0.375	1.75722e+06	4.95162e-124	0.395449	0.794	0.435	1.01241e-119	85.9444	9.90324e-124	zinc finger protein 148 [Source:HGNC Symbol
297	0	GSTA4	60485.5	0.354091	0.896	0.629	1.23669e+09	6.3481e-124	0.37309	0.894	0.56	1.29793e-119	60485.5	1.26962e-123	glutathione S-transferase alpha 4 [Source:HGNC Symbol
298	0	ATP2B2	9.70512e-14	0.31601	0.333	0.061	1.98431e-08	7.49786e-124	0.280392	0.404	0.127	1.53301e-119	9.70512e-14	1.49957e-123	ATPase plasma membrane Ca2+ transporting 2 [Source:HGNC Symbol
299	0	WDR47	1.71457e+06	0.291102	0.531	0.268	0.000350561	5.08789e-123	0.335253	0.6	0.251	1.04027e-118	1.71457e+06	1.01758e-122	WD repeat domain 47 [Source:HGNC Symbol
300	0	SFXN3	0.000122089	0.304173	0.323	0.077	2.49622	7.76495e-123	0.275625	0.374	0.112	1.58762e-118	0.000122089	1.55299e-122	sideroflexin 3 [Source:HGNC Symbol
301	0	BCHE	8.45446e-07	0.760374	0.469	0.148	0.017286	9.16907e-123	0.370037	0.53	0.207	1.87471e-117	8.45446e-07	1.83381e-121	butyrylcholinesterase [Source:HGNC Symbol
302	0	TMEM132A	69.1314	0.425564	0.792	0.436	1.41346e+06	2.68348e-121	0.331645	0.822	0.44	5.48664e-117	69.1314	5.36695e-121	transmembrane protein 132A [Source:HGNC Symbol
303	0	ROGDI	4.20913e+06	0.26755	0.51	0.253	0.0008606	6.08147e-121	0.332482	0.595	0.252	1.24342e-116	4.20913e+06	1.21629e-120	rogdi atypical leucine zipper [Source:HGNC Symbol
304	0	ATL1	668943	0.341556	0.562	0.32	0.00136772	7.29214e-121	0.346747	0.696	0.332	1.49095e-116	668943	1.45843e-122	atlastin GTPase 1 [Source:HGNC Symbol
305	0	ANKRD44	0.024754	0.325235	0.292	0.071	506.121	2.14607e-120	0.275256	0.384	0.119	4.38786e-116	0.024754	4.29215e-120	ankyrin repeat domain 44 [Source:HGNC Symbol
306	0	DYRK2	592775	0.327576	0.438	0.201	0.000121199	4.01447e-120	0.32206	0.548	0.224	8.20799e-116	592775	8.02894e-120	dual specificity tyrosine phosphorylation regulated kinase 2 [Source:HGNC Symbol
307	0	ATP6V1A	1.37497e+06	0.314858	0.583	0.3	0.000281126	4.35833e-119	0.342034	0.602	0.266	8.91103e-115	1.37497e+06	8.71665e-119	ATPase H+ transporting V1 subunit A [Source:HGNC Symbol
308	0	GPR162	14.5246	0.327618	0.438	0.156	296970	9.74336e-118	0.272896	0.489	0.177	1.99213e-113	14.5246	1.94867e-117	G protein-coupled receptor 162 [Source:HGNC Symbol
309	0	TOP2B	9.70082e+07	0.262647	0.812	0.577	0.0198343	3.92036e-117	0.403922	0.855	0.529	8.01558e-113	9.70082e+07	7.84073e-117	DNA topoisomerase II beta [Source:HGNC Symbol
310	0	ATOX1	3.69937e+06	0.308722	0.854	0.638	0.000756373	4.34926e-115	0.353523	0.918	0.679	8.8925e-111	3.69937e+06	8.69852e-115	antioxidant 1 copper chaperone [Source:HGNC Symbol
311	0	BEX5	3.14883e-09	0.493501	0.479	0.128	6.43809e-05	7.73703e-114	0.320904	0.557	0.231	1.58191e-110	3.14883e-09	1.54741e-113	brain expressed X-linked 5 [Source:HGNC Symbol
312	0	YWHAG	5.10612e+06	0.325651	0.844	0.639	0.001044	1.29808e-113	0.349497	0.905	0.595	2.65405e-109	5.10612e+06	2.59616e-113	tyrosine 3-monooxygenase/tryptophan 5-monooxygenase activation protein gamma [Source:HGNC Symbol
313	0	DCTN3	2.38846e+07	0.287655	0.885	0.74	0.00488345	2.43014e-108	0.332977	0.955	0.753	4.96867e-104	2.38846e+07	4.86028e-108	dynactin subunit 3 [Source:HGNC Symbol
314	0	MACF1	9.41422e+09	0.256449	0.688	0.492	1	1.28973e-107	0.361189	0.783	0.44	2.63698e-103	9.41422e+09	2.57945e-107	microtubule actin crosslinking factor 1 [Source:HGNC Symbol
315	0	ATXN10	2.76134e+09	0.275344	0.76	0.599	0.564584	1.46917e-106	0.360402	0.881	0.587	3.00386e-102	2.76134e+09	2.93833e-106	ataxin 10 [Source:HGNC Symbol
316	0	CRIP2	338616	0.3774	0.656	0.391	6.92333e+09	4.3286e-106	0.339459	0.72	0.376	8.85026e-102	338616	8.65721e-106	cysteine rich protein 2 [Source:HGNC Symbol
317	0	MAPRE3	1.01019e+06	0.308346	0.562	0.293	0.000206543	1.77561e-105	0.289249	0.584	0.249	3.63041e-101	1.01019e+06	3.55122e-105	microtubule associated protein RP/EB family member 3 [Source:HGNC Symbol
318	0	NLGN1	30030.2	0.302799	0.354	0.138	6.13998e+09	2.20707e-105	0.298708	0.467	0.181	4.51258e-101	30030.2	4.41414e-105	neuroligin 1 [Source:HGNC Symbol
319	0	NDUFB1	2.055e+09	0.258857	0.792	0.64	0.420166	6.04684e-105	0.331974	0.944	0.739	1.23634e-100	2.055e+09	1.20937e-106	NADH:ubiquinone oxidoreductase subunit B1 [Source:HGNC Symbol
320	0	CLIP1	5.27783e+08	0.28123	0.49	0.277	0.107911	7.38527e-105	0.330822	0.595	0.274	1.50999e-100	5.27783e+08	1.47705e-105	CAP-Gly domain containing linker protein 1 [Source:HGNC Symbol
321	0	LIMCH1	100.605	0.30781	0.427	0.152	2.05696e+06	4.01899e-105	0.25544	0.397	0.135	8.21723e-100	100.605	8.03798e-104	LIM and calponin homology domains 1 [Source:HGNC Symbol
322	0	PIK3R1	8896	0.294461	0.562	0.257	1.81888e+08	6.33489e-104	0.316503	0.554	0.241	1.29523e-100	8896	1.26698e-103	phosphoinositide-3-kinase regulatory subunit 1 [Source:HGNC Symbol
323	0	CHD3	5.93463	0.543853	0.698	0.376	12133.9	2.57225e-103	0.364376	0.795	0.449	5.25923e-99	5.93463	5.14451e-103	chromodomain helicase DNA binding protein 3 [Source:HGNC Symbol
324	0	EML1	65.3089	0.303845	0.417	0.149	133531	9.62401e-103	0.303953	0.55	0.237	1.96773e-98	65.3089	1.9248e-102	EMAP like 1 [Source:HGNC Symbol
325	0	KIF2A	7.35162e+08	0.250857	0.75	0.543	0.150311	6.74166e-101	0.36055	0.837	0.526	1.3784e-96	7.35162e+08	1.34833e-100	kinesin family member 2A [Source:HGNC Symbol
326	0	KIF1A	1.85443e+09	0.251827	0.708	0.536	0.379156	1.12688e-100	0.351503	0.882	0.593	2.30402e-96	1.85443e+09	2.25376e-101	kinesin family member 1A [Source:HGNC Symbol
327	0	NFASC	2041.12	0.295409	0.594	0.266	4.17327e+08	2.07897e-100	0.272542	0.527	0.215	4.25067e-96	2041.12	4.15795e-100	neurofascin [Source:HGNC Symbol
328	0	SNAP25	668407	0.38047	0.604	0.307	0.000136663	5.59539e-100	0.283827	0.662	0.304	1.14403e-95	668407	1.11908e-100	synaptosome associated protein 25 [Source:HGNC Symbol
329	0	BMPR2	132479	0.307017	0.615	0.313	2.70867e+08	6.77596e-99	0.304304	0.609	0.283	1.38541e-94	132479	1.35519e-98	bone morphogenetic protein receptor type 2 [Source:HGNC Symbol
330	0	SESN3	1.87873e+07	0.257868	0.521	0.283	0.00384124	1.95192e-98	0.324185	0.652	0.325	3.99089e-94	1.87873e+07	3.90383e-98	sestrin 3 [Source:HGNC Symbol
331	0	ZNF428	65450.3	0.33143	0.948	0.799	1.3382e+09	8.30358e-98	0.304426	0.972	0.837	1.69775e-93	65450.3	1.66072e-97	zinc finger protein 428 [Source:HGNC Symbol
332	0	LMO4	1.99154e+06	0.545755	0.729	0.556	0.00040719	6.18627e-97	0.390445	0.858	0.585	1.26484e-94	1.99154e+06	1.23725e-96	LIM domain only 4 [Source:HGNC Symbol
333	0	ATP5F1D	2.29079e+07	0.297704	0.885	0.745	0.00468375	5.90726e-96	0.297954	0.978	0.841	1.2078e-91	2.29079e+07	1.18145e-95	ATP synthase F1 subunit delta [Source:HGNC Symbol
334	0	CNKSR2	3.05104e+06	0.361394	0.406	0.192	0.000623816	2.16946e-95	0.316857	0.516	0.222	4.43569e-91	3.05104e+06	4.33893e-95	connector enhancer of kinase suppressor of Ras 2 [Source:HGNC Symbol
335	0	AKAP9	8.51395e+08	0.327035	0.844	0.68	0.174076	1.94442e-94	0.34822	0.92	0.66	3.97556e-92	8.51395e+08	3.88884e-94	A-kinase anchoring protein 9 [Source:HGNC Symbol
336	0	SPIRE1	35231.3	0.272034	0.448	0.185	7.20339e+08	3.43716e-94	0.298106	0.57	0.262	7.02761e-90	35231.3	6.87431e-94	spire type actin nucleation factor 1 [Source:HGNC Symbol
337	0	ANKRD46	462.464	0.377036	0.646	0.323	9.45553e+07	3.95402e-94	0.280299	0.602	0.28	8.0844e-90	462.464	7.90805e-94	ankyrin repeat domain 46 [Source:HGNC Symbol
338	0	JPT1	13689.4	0.357538	0.99	0.918	2.79894e+08	2.02661e-93	0.280173	0.996	0.916	4.1436e-89	13689.4	4.05322e-93	Jupiter microtubule associated homolog 1 [Source:HGNC Symbol
339	0	APBB1	22.3213	0.322081	0.562	0.225	456380	2.56276e-93	0.274534	0.555	0.247	5.23983e-89	22.3213	5.12553e-93	amyloid beta precursor protein binding family B member 1 [Source:HGNC Symbol
340	0	NME1	1532.71	0.455757	0.802	0.541	3.13377e+07	5.50537e-93	0.325298	0.938	0.725	1.12563e-88	1532.71	1.10107e-92	NME/NM23 nucleoside diphosphate kinase 1 [Source:HGNC Symbol
341	0	SUB1	186.002	0.365635	0.969	0.858	3.80299e+06	2.41135e-91	0.264405	0.985	0.897	4.93024e-87	186.002	4.82269e-91	SUB1 regulator of transcription [Source:HGNC Symbol
342	0	WASF1	3.51372e+08	0.297971	0.677	0.439	0.0718414	4.76202e-91	0.3122	0.707	0.374	9.73642e-87	3.51372e+08	9.52404e-91	WASP family member 1 [Source:HGNC Symbol
343	0	FIBP	2.12601e+08	0.303765	0.573	0.361	0.0434685	9.76612e-91	0.330969	0.808	0.506	1.99678e-86	2.12601e+08	1.95322e-90	FGF1 intracellular binding protein [Source:HGNC Symbol
344	0	CDK5	7.12785e+07	0.270416	0.5	0.272	0.0145736	3.92855e-90	0.283529	0.603	0.29	8.03232e-86	7.12785e+07	7.8571e-90	cyclin dependent kinase 5 [Source:HGNC Symbol
345	0	C9orf16	0.000113369	0.267232	0.792	0.663	1	1.13823e-89	0.336609	0.919	0.704	2.32722e-85	0.000113369	2.27645e-89	chromosome 9 open reading frame 16 [Source:HGNC Symbol
346	0	PNMA1	5.60873e+07	0.283466	0.729	0.485	0.0114676	1.22082e-89	0.309184	0.787	0.457	2.4961e-85	5.60873e+07	2.44165e-89	PNMA family member 1 [Source:HGNC Symbol
347	0	UQCR11	1.17353e+08	0.331838	0.854	0.782	0.023994	4.15235e-89	0.297901	0.967	0.824	8.4899e-85	1.17353e+08	8.3047e-90	ubiquinol-cytochrome c reductase, complex III subunit XI [Source:HGNC Symbol
348	0	TMEM106B	4.9743e+06	0.306213	0.635	0.367	0.00101704	2.78297e-88	0.315263	0.597	0.295	5.69005e-84	4.9743e+06	5.56593e-88	transmembrane protein 106B [Source:HGNC Symbol
349	0	NUCB2	2.07337e+06	0.346668	0.781	0.499	0.000423921	4.22283e-88	0.328223	0.841	0.544	8.63399e-84	2.07337e+06	8.44566e-88	nucleobindin 2 [Source:HGNC Symbol
350	0	CMIP	1.56613e+07	0.28313	0.677	0.388	0.00320212	1.00393e-87	0.288577	0.653	0.326	2.05263e-83	1.56613e+07	2.00786e-87	c-Maf inducing protein [Source:HGNC Symbol
351	0	ACAT1	259500	0.308772	0.406	0.182	0.000530574	5.91249e-86	0.290728	0.556	0.262	1.20887e-81	259500	1.1825e-86	acetyl-CoA acetyltransferase 1 [Source:HGNC Symbol
352	0	PTMS	3.43632e+06	0.259981	0.99	0.961	0.000702589	3.04948e-84	0.254039	0.999	0.946	6.23496e-80	3.43632e+06	6.09895e-84	parathymosin [Source:HGNC Symbol
353	0	AKT3	0.0220104	0.576217	0.75	0.385	450.025	5.59992e-84	0.314368	0.725	0.4	1.14496e-78	0.0220104	1.11998e-82	AKT serine/threonine kinase 3 [Source:HGNC Symbol
354	0	VRK1	4.07951e-12	0.524388	0.552	0.154	8.34096e-08	2.8109e-82	0.286953	0.642	0.326	5.74716e-79	4.07951e-12	5.62179e-82	VRK serine/threonine kinase 1 [Source:HGNC Symbol
355	0	CAMK2D	5.7981e+08	0.260441	0.448	0.248	0.118548	4.52109e-82	0.262163	0.53	0.241	9.24382e-78	5.7981e+08	9.04218e-82	calcium/calmodulin dependent protein kinase II delta [Source:HGNC Symbol
356	0	NFIX	4.22023e-44	0.498715	0.385	0.041	8.62869e-40	2.06361e-81	0.263902	0.485	0.212	4.21925e-77	4.22023e-44	4.12721e-81	nuclear factor I X [Source:HGNC Symbol
357	0	PSMB5	4.4257e+08	0.258957	0.823	0.719	0.0904879	1.76145e-80	0.305055	0.934	0.738	3.60147e-76	4.4257e+08	3.5229e-80	proteasome subunit beta 5 [Source:HGNC Symbol
358	0	CPE	2.59505e+07	0.296909	0.938	0.744	0.00530583	2.35594e-80	0.271614	0.968	0.74	4.81695e-77	2.59505e+07	4.71188e-80	carboxypeptidase E [Source:HGNC Symbol
359	0	SLC22A17	5.65001e+06	0.296426	0.729	0.45	0.0011552	4.4208e-80	0.281129	0.728	0.4	9.03877e-76	5.65001e+06	8.84161e-80	solute carrier family 22 member 17 [Source:HGNC Symbol
360	0	AASDHPPT	3.86439e+07	0.312112	0.771	0.608	0.0790113	3.72123e-79	0.287903	0.858	0.557	7.60843e-75	3.86439e+07	7.44246e-79	aminoadipate-semialdehyde dehydrogenase-phosphopantetheinyl transferase [Source:HGNC Symbol
361	0	ATP5MD	1.45554e+08	0.2563	0.938	0.87	0.02976	1.30504e-78	0.257976	0.979	0.897	2.66828e-74	1.45554e+08	2.61008e-78	ATP synthase membrane subunit DAPIT [Source:HGNC Symbol
362	0	TCEAL5	375341	0.257501	0.5	0.224	7.67421e+09	3.5174e-78	0.263095	0.618	0.31	7.19168e-74	375341	7.0348e-78	transcription elongation factor A like 5 [Source:HGNC Symbol
363	0	SCAMP1	1.101e+07	0.339943	0.615	0.36	0.00225111	3.47841e-77	0.274056	0.613	0.319	7.11195e-73	1.101e+07	6.95681e-77	secretory carrier membrane protein 1 [Source:HGNC Symbol
364	0	UROS	293085	0.287999	0.573	0.285	5.99242e+09	3.61037e-76	0.281185	0.678	0.373	7.38177e-72	293085	7.22075e-76	uroporphyrinogen III synthase [Source:HGNC Symbol
365	0	LRRC4B	229894	0.309532	0.552	0.277	4.70041e+09	5.68683e-77	0.255898	0.578	0.28	1.16273e-71	229894	1.13737e-75	leucine rich repeat containing 4B [Source:HGNC Symbol
366	0	BHLHE22	2.54655e-53	0.730838	0.427	0.044	5.20667e-49	7.91649e-76	0.278683	0.511	0.23	1.61861e-71	2.54655e-53	1.5833e-75	basic helix-loop-helix family member e22 [Source:HGNC Symbol
367	0	PGAP1	3.26819e-12	0.791753	0.667	0.255	6.68214e-08	4.60125e-74	0.269214	0.675	0.363	9.40771e-69	3.26819e-12	9.2025e-73	post-GPI attachment to proteins 1 [Source:HGNC Symbol
368	0	KAT6B	4.65415e+06	0.341189	0.615	0.361	0.000951588	1.65971e-71	0.296288	0.744	0.448	3.39345e-67	4.65415e+06	3.31943e-72	lysine acetyltransferase 6B [Source:HGNC Symbol
369	0	GRB2	3.81533e+08	0.251598	0.76	0.523	0.0780083	8.19002e-70	0.276143	0.789	0.488	1.67453e-65	3.81533e+08	1.638e-69	growth factor receptor bound protein 2 [Source:HGNC Symbol
370	0	TAF9	2.98369e+08	0.251033	0.552	0.317	0.0610046	3.02376e-69	0.253573	0.657	0.359	6.18238e-65	2.98369e+08	6.04752e-69	TATA-box binding protein associated factor 9 [Source:HGNC Symbol
371	0	SCG5	8.32457e+08	0.285717	0.323	0.157	0.170204	1.89257e-68	0.320319	0.338	0.136	3.86955e-64	8.32457e+08	3.78514e-68	secretogranin V [Source:HGNC Symbol
372	0	SPIN1	5.56019e+06	0.32155	0.667	0.385	0.00113684	5.40792e-68	0.254445	0.708	0.393	1.1057e-63	5.56019e+06	1.08158e-67	spindlin 1 [Source:HGNC Symbol
373	0	ENDOG	6.47099e+06	0.302342	0.542	0.29	0.00132306	2.21765e-66	0.257131	0.594	0.313	4.53421e-63	6.47099e+06	4.4353e-66	endonuclease G [Source:HGNC Symbol
374	0	LINC00461	1.5085e+08	0.271778	0.646	0.401	0.0308427	8.42802e-65	0.272394	0.889	0.598	1.72319e-60	1.5085e+08	1.6856e-64	long intergenic non-protein coding RNA 461 [Source:HGNC Symbol
375	0	TSPO	3.26905e-20	0.72731	0.677	0.196	6.68391e-16	1.96606e-65	0.2753	0.754	0.455	4.0198e-60	3.26905e-20	3.93212e-65	translocator protein [Source:HGNC Symbol
376	0	ACAT2	4.50995e+08	0.401772	0.719	0.519	0.0922105	2.4523e-42	0.265122	0.828	0.61	5.01398e-38	4.50995e+08	4.90461e-42	acetyl-CoA acetyltransferase 2 [Source:HGNC Symbol
377	0	LMO3	0.0446743	0.498577	0.25	0.18	1	1.12517e-35	0.379291	0.212	0.085	2.30053e-31	0.0446743	2.25035e-35	LIM domain only 3 [Source:HGNC Symbol
378	1	NEUROD2	4.92327e-26	0.749154	0.307	0.084	1.00661e-21	0	0.994937	0.926	0.368	0	4.92327e-26	0	neuronal differentiation 2 [Source:HGNC Symbol
379	1	SSTR2	11.487	0.61061	0.399	0.234	234863	0	0.880568	0.885	0.385	0	11.487	0	somatostatin receptor 2 [Source:HGNC Symbol
380	1	BCHE	4.32366e+08	0.260122	0.24	0.148	0.0884015	1.05616e-285	0.873176	0.636	0.198	2.15943e-281	4.32366e+08	2.11233e-285	butyrylcholinesterase [Source:HGNC Symbol
381	1	NXPH4	2.76145e-17	0.483199	0.29	0.09	5.64606e-14	3.94626e-271	0.739018	0.607	0.184	8.06853e-268	2.76145e-17	7.89253e-271	neurexophilin 4 [Source:HGNC Symbol
382	1	SNCB	9.59621e-09	0.284803	0.163	0.041	0.000196204	9.52898e-271	0.752769	0.647	0.216	1.9483e-266	9.59621e-09	1.9058e-270	synuclein beta [Source:HGNC Symbol
383	1	BHLHE22	5.22204e-26	0.539264	0.212	0.042	1.0677e-21	4.43624e-267	0.846366	0.658	0.212	9.07033e-263	5.22204e-26	8.87248e-268	basic helix-loop-helix family member e22 [Source:HGNC Symbol
384	1	NFIA	7.56231e+08	0.719956	0.318	0.244	0.154619	1.31051e-259	0.767356	0.957	0.57	2.67946e-254	7.56231e+08	2.62102e-259	nuclear factor I A [Source:HGNC Symbol
385	1	NEUROD6	5.54732e-49	1.14272	0.367	0.083	1.13421e-43	2.07377e-252	0.747645	0.972	0.434	4.24003e-248	5.54732e-49	4.14754e-252	neuronal differentiation 6 [Source:HGNC Symbol
386	1	NFIB	353.422	0.800117	0.435	0.299	7.22607e+06	2.91266e-232	0.67988	0.977	0.618	5.95523e-228	353.422	5.82532e-232	nuclear factor I B [Source:HGNC Symbol
387	1	LMO4	411.644	0.341211	0.682	0.553	8.41648e+06	7.04545e-226	0.750496	0.899	0.586	1.44051e-221	411.644	1.40909e-225	LIM domain only 4 [Source:HGNC Symbol
388	1	RASL11B	0.203465	0.459909	0.269	0.119	4.16004	2.10842e-213	0.651674	0.579	0.192	4.31088e-209	0.203465	4.21684e-213	RAS like family 11 member B [Source:HGNC Symbol
389	1	FOXG1	2.04283e-14	0.345217	0.173	0.037	4.17676e-11	1.36127e-201	0.663063	0.859	0.49	2.78326e-197	2.04283e-14	2.72255e-201	forkhead box G1 [Source:HGNC Symbol
390	1	ACTB	0.303592	0.261418	0.993	0.993	620.724	1.28472e-198	0.433042	0.999	0.99	2.62675e-194	0.303592	2.56945e-198	actin beta [Source:HGNC Symbol
391	1	MYO6	0.000175713	0.320716	0.417	0.36	1	2.1254e-197	0.688855	0.761	0.403	4.34559e-193	0.000175713	4.2508e-197	myosin VI [Source:HGNC Symbol
392	1	TMSB4X	78035.7	0.264004	1	0.999	1.59552e+09	1.84048e-186	0.498646	1	0.999	3.76305e-182	78035.7	3.68096e-186	thymosin beta 4 X-linked [Source:HGNC Symbol
393	1	BCL11A	2.28433e+09	0.30694	0.477	0.4	0.467053	6.76561e-172	0.584249	0.912	0.571	1.3833e-167	2.28433e+09	1.35312e-171	BAF chromatin remodeling complex subunit BCL11A [Source:HGNC Symbol
394	1	PRDM8	0.00103953	0.302285	0.201	0.068	2.12543	5.77836e-170	0.50278	0.372	0.089	1.18144e-165	0.00103953	1.15567e-169	PR/SET domain 8 [Source:HGNC Symbol
395	1	SOX11	6.8388e-22	0.523452	0.982	0.871	1.39826e-17	4.13315e-169	0.567995	0.965	0.799	8.45064e-165	6.8388e-22	8.26631e-169	SRY-box transcription factor 11 [Source:HGNC Symbol
396	1	TUBA1A	1.88073e-09	0.32274	1	0.996	3.84533e-06	3.93146e-167	0.463106	1	0.992	8.03825e-163	1.88073e-09	7.86291e-167	tubulin alpha 1a [Source:HGNC Symbol
397	1	LINC01551	1.47703e-06	0.337164	0.159	0.041	0.0301993	1.63289e-161	0.605826	0.841	0.492	3.33862e-157	1.47703e-06	3.26579e-161	long intergenic non-protein coding RNA 1551 [Source:HGNC Symbol
398	1	ENC1	794859	0.250176	0.59	0.441	0.000162517	9.5692e-161	0.561716	0.723	0.348	1.95652e-156	794859	1.91384e-160	ectodermal-neural cortex 1 [Source:HGNC Symbol
399	1	ZBTB18	1.41091e+09	0.336981	0.208	0.13	0.288474	2.97253e-157	0.584591	0.749	0.371	6.07764e-153	1.41091e+09	5.94506e-157	zinc finger and BTB domain containing 18 [Source:HGNC Symbol
400	1	SOX4	0.717691	0.272121	0.989	0.941	14673.9	1.79059e-155	0.491895	0.999	0.928	3.66104e-151	0.717691	3.58118e-155	SRY-box transcription factor 4 [Source:HGNC Symbol
401	1	PGAP1	271719	0.333247	0.375	0.256	0.000555558	2.65952e-156	0.588083	0.701	0.368	5.43766e-151	271719	5.31904e-155	post-GPI attachment to proteins 1 [Source:HGNC Symbol
402	1	DDAH2	4.67835	0.317923	0.887	0.835	95653.5	5.28966e-137	0.519583	0.92	0.731	1.08152e-132	4.67835	1.05793e-136	dimethylarginine dimethylaminohydrolase 2 [Source:HGNC Symbol
403	1	RBFOX3	3748.98	0.268993	0.318	0.174	7.66516e+07	1.64058e-135	0.502566	0.528	0.22	3.35432e-131	3748.98	3.28115e-135	RNA binding fox-1 homolog 3 [Source:HGNC Symbol
404	1	STMN2	6.17682e-08	0.391258	0.986	0.711	0.00126291	4.48262e-133	0.499461	0.991	0.64	9.16517e-130	6.17682e-08	8.96524e-133	stathmin 2 [Source:HGNC Symbol
405	1	MLLT11	1.22616e-05	0.336536	0.968	0.837	0.2507	5.34103e-132	0.465288	0.978	0.77	1.09203e-126	1.22616e-05	1.06821e-130	MLLT11 transcription factor 7 cofactor [Source:HGNC Symbol
406	1	SYT1	996.727	0.311737	0.816	0.677	2.03791e+06	1.16784e-127	0.462091	0.961	0.71	2.38776e-123	996.727	2.33568e-127	synaptotagmin 1 [Source:HGNC Symbol
407	1	JPT1	7.60606e-08	0.341544	0.951	0.917	0.00155513	1.55286e-127	0.387849	0.993	0.919	3.17499e-123	7.60606e-08	3.10573e-127	Jupiter microtubule associated homolog 1 [Source:HGNC Symbol
408	1	TMSB10	0.00156895	0.296324	1	0.994	32.0788	1.1768e-121	0.385574	1	0.989	2.40608e-117	0.00156895	2.3536e-121	thymosin beta 10 [Source:HGNC Symbol
409	1	NRXN1	33611.6	0.250842	0.671	0.491	6.87222e+08	7.26116e-119	0.458716	0.912	0.545	1.48462e-114	33611.6	1.45223e-118	neurexin 1 [Source:HGNC Symbol
410	1	INSM1	26.1247	0.390688	0.473	0.283	534146	1.73324e-117	0.484041	0.551	0.24	3.54377e-113	26.1247	3.46647e-116	INSM transcriptional repressor 1 [Source:HGNC Symbol
411	1	NHLH1	0.0605412	0.385749	0.42	0.22	1237.83	3.23667e-111	0.329143	0.512	0.192	6.61769e-107	0.0605412	6.47334e-111	nescient helix-loop-helix 1 [Source:HGNC Symbol
412	1	CPE	60013.7	0.25572	0.845	0.743	1.22704e+09	1.23834e-109	0.404213	0.955	0.749	2.53191e-106	60013.7	2.47668e-109	carboxypeptidase E [Source:HGNC Symbol
413	1	TUBB2B	6.47184e-06	0.307582	1	0.98	0.132323	7.85262e-109	0.36139	0.995	0.951	1.60555e-104	6.47184e-06	1.57052e-108	tubulin beta 2B class IIb [Source:HGNC Symbol
414	1	TCF4	0.00952535	0.250288	0.505	0.485	1	3.58321e-107	0.457483	0.926	0.681	7.32623e-102	0.00952535	7.16642e-106	transcription factor 4 [Source:HGNC Symbol
415	1	BASP1	0.00205671	0.306312	0.989	0.953	42.0515	8.35852e-97	0.29583	0.999	0.949	1.70898e-92	0.00205671	1.6717e-97	brain abundant membrane attached signal protein 1 [Source:HGNC Symbol
416	1	BZW2	8.76629e+06	0.255672	0.601	0.506	0.00179236	1.7121e-97	0.444716	0.804	0.561	3.50056e-92	8.76629e+06	3.4242e-96	basic leucine zipper and W2 domains 2 [Source:HGNC Symbol
417	1	TTC9B	4873.81	0.279706	0.569	0.377	9.965e+07	4.87444e-96	0.399164	0.761	0.42	9.96628e-92	4873.81	9.74888e-95	tetratricopeptide repeat domain 9B [Source:HGNC Symbol
418	1	CCSAP	1.02716e+08	0.362663	0.286	0.195	0.0210013	6.19026e-87	0.420704	0.65	0.375	1.26566e-82	1.02716e+08	1.23805e-86	centriole, cilia and spindle associated protein [Source:HGNC Symbol
419	1	CDK5R1	2.6742e+08	0.255132	0.428	0.324	0.0546768	4.6596e-85	0.410516	0.684	0.4	9.52702e-81	2.6742e+08	9.3192e-85	cyclin dependent kinase 5 regulatory subunit 1 [Source:HGNC Symbol
420	1	PPP1R14B	44697.9	0.267113	0.823	0.787	9.13893e+08	2.48675e-82	0.345009	0.963	0.856	5.0844e-78	44697.9	4.9735e-82	protein phosphatase 1 regulatory inhibitor subunit 14B [Source:HGNC Symbol
421	1	GLRX	6.11378e+06	0.282441	0.413	0.287	0.00125002	4.89782e-82	0.415554	0.561	0.303	1.00141e-77	6.11378e+06	9.79564e-82	glutaredoxin [Source:HGNC Symbol
422	1	GAP43	1.71054e-07	0.360856	0.947	0.802	0.000349737	1.89856e-82	0.369196	0.991	0.81	3.88179e-77	1.71054e-07	3.79711e-81	growth associated protein 43 [Source:HGNC Symbol
423	1	SCG3	7450.76	0.267038	0.714	0.541	1.52338e+08	1.75789e-79	0.380573	0.812	0.511	3.59419e-75	7450.76	3.51579e-79	secretogranin III [Source:HGNC Symbol
424	1	STMN4	1.64998e-08	0.457839	0.901	0.743	0.000337355	7.03773e-77	0.394339	0.891	0.661	1.43893e-72	1.64998e-08	1.40755e-76	stathmin 4 [Source:HGNC Symbol
425	1	CD24	13119.3	0.260579	0.972	0.871	2.68238e+07	6.22064e-68	0.274538	0.958	0.737	1.27187e-61	13119.3	1.24413e-66	CD24 molecule [Source:HGNC Symbol
426	1	CRMP1	261.072	0.273304	0.873	0.706	5.33789e+06	4.91491e-64	0.318637	0.912	0.689	1.0049e-59	261.072	9.82982e-64	collapsin response mediator protein 1 [Source:HGNC Symbol
427	1	EMX1	1.35887e-07	0.26453	0.148	0.035	2.77834e-05	1.62502e-63	0.369999	0.63	0.386	3.32251e-59	1.35887e-07	3.25003e-63	empty spiracles homeobox 1 [Source:HGNC Symbol
428	1	UCHL1	0.00221222	0.307465	0.961	0.884	45.231	1.502e-62	0.267844	0.99	0.901	3.07099e-59	0.00221222	3.004e-62	ubiquitin C-terminal hydrolase L1 [Source:HGNC Symbol
429	1	ABRACL	814807	0.314712	0.438	0.319	0.000166595	8.13308e-62	0.352529	0.736	0.506	1.66289e-57	814807	1.62662e-61	ABRA C-terminal like [Source:HGNC Symbol
430	1	TSPAN13	2.23528e+06	0.31606	0.601	0.492	0.000457024	8.73918e-62	0.368372	0.677	0.455	1.78681e-57	2.23528e+06	1.74784e-61	tetraspanin 13 [Source:HGNC Symbol
431	1	DSTN	1.18382e+06	0.256369	0.827	0.787	0.000242044	2.03989e-57	0.276637	0.965	0.866	4.17076e-53	1.18382e+06	4.07978e-57	destrin, actin depolymerizing factor [Source:HGNC Symbol
432	1	IER3	1.40034e+08	0.276287	0.272	0.173	0.0286313	2.58406e-57	0.340474	0.407	0.197	5.28338e-53	1.40034e+08	5.16813e-57	immediate early response 3 [Source:HGNC Symbol
433	1	NSG1	11427.8	0.28451	0.731	0.555	2.33653e+08	4.0885e-52	0.313881	0.768	0.528	8.35934e-48	11427.8	8.17699e-52	neuronal vesicle trafficking associated 1 [Source:HGNC Symbol
434	1	C3orf14	3.04588e+07	0.257222	0.481	0.358	0.00622762	2.28752e-35	0.291088	0.703	0.523	4.67705e-31	3.04588e+07	4.57503e-35	chromosome 3 open reading frame 14 [Source:HGNC Symbol
435	1	MRPS6	2.04386e+08	0.270602	0.696	0.642	0.0417889	5.53898e-35	0.300405	0.775	0.622	1.1325e-30	2.04386e+08	1.1078e-34	mitochondrial ribosomal protein S6 [Source:HGNC Symbol
436	1	LBH	223271	0.278587	0.519	0.366	4.565e+09	5.74369e-30	0.292515	0.509	0.334	1.17435e-25	223271	1.14874e-29	LBH regulator of WNT signaling pathway [Source:HGNC Symbol
437	1	ASNS	2.87638e+06	0.413398	0.473	0.37	0.000588106	5.14985e-29	0.261704	0.558	0.381	1.05294e-24	2.87638e+06	1.02997e-28	asparagine synthetase (glutamine-hydrolyzing) [Source:HGNC Symbol
438	1	ATF5	4.27766e+09	0.484905	0.233	0.156	0.87461	1.05133e-15	0.445272	0.317	0.197	2.14955e-11	4.27766e+09	2.10266e-15	activating transcription factor 5 [Source:HGNC Symbol
439	2	KLHL35	0	1.3843	0.835	0.195	0	0	1.10833	0.696	0.108	0	0	0	kelch like family member 35 [Source:HGNC Symbol
440	2	NHLH1	2.9712e-259	1.19775	0.781	0.179	6.07492e-255	0	1.71317	0.944	0.186	0	2.9712e-259	0	nescient helix-loop-helix 1 [Source:HGNC Symbol
441	2	CRABP1	9.47407e-186	1.68892	0.972	0.678	1.93707e-181	0	1.66462	0.988	0.558	0	9.47407e-186	0	cellular retinoic acid binding protein 1 [Source:HGNC Symbol
442	2	TAC3	9.06781e-126	1.32659	0.364	0.062	1.854e-121	0	1.94909	0.732	0.068	0	9.06781e-126	0	tachykinin 3 [Source:HGNC Symbol
443	2	TMSB4X	4.13328e-81	0.585089	1	0.999	8.45091e-78	5.42281e-290	0.973473	1	0.999	1.10875e-285	4.13328e-81	1.08456e-289	thymosin beta 4 X-linked [Source:HGNC Symbol
444	2	RASL11B	7.66885e-26	0.452293	0.291	0.11	1.56797e-21	1.1197e-276	1.07184	0.788	0.21	2.28934e-272	7.66885e-26	2.2394e-276	RAS like family 11 member B [Source:HGNC Symbol
445	2	ARL4D	585.317	0.431775	0.298	0.196	1.19674e+07	2.06553e-244	1.17401	0.856	0.33	4.22319e-240	585.317	4.13107e-244	ADP ribosylation factor like GTPase 4D [Source:HGNC Symbol
446	2	CNTN2	2.81913e-234	1.25706	0.797	0.21	5.76399e-230	2.67185e-181	0.622972	0.447	0.078	5.46287e-177	2.67185e-181	5.63825e-234	contactin 2 [Source:HGNC Symbol
447	2	NPPA	1.4854e-79	0.636478	0.271	0.049	3.03706e-75	2.134e-218	0.63748	0.403	0.053	4.36317e-214	1.4854e-79	4.26799e-218	natriuretic peptide A [Source:HGNC Symbol
448	2	EBF2	2.71162e-36	0.344043	0.235	0.063	5.54418e-32	8.83596e-182	0.534681	0.346	0.044	1.8066e-177	2.71162e-36	1.76719e-182	EBF transcription factor 2 [Source:HGNC Symbol
449	2	H3F3A	1.69609e-33	0.251313	1	0.997	3.46783e-29	5.87891e-181	0.507448	1	0.996	1.202e-176	1.69609e-33	1.17578e-180	H3 histone family member 3A [Source:HGNC Symbol
450	2	CFAP298	3.13974e+08	0.273049	0.403	0.352	0.0641951	9.72361e-178	1.07364	0.797	0.361	1.98809e-174	3.13974e+08	1.94472e-177	cilia and flagella associated protein 298 [Source:HGNC Symbol
451	2	TUBA1A	2.34322e-100	0.481213	1	0.996	4.79095e-96	2.82917e-176	0.613504	1	0.993	5.78452e-172	2.34322e-100	5.65834e-176	tubulin alpha 1a [Source:HGNC Symbol
452	2	SOX11	8.07014e-57	0.529867	0.972	0.867	1.65002e-52	7.43406e-165	0.853139	0.989	0.812	1.51997e-161	8.07014e-57	1.48681e-164	SRY-box transcription factor 11 [Source:HGNC Symbol
453	2	ACTG1	7.16327e-56	0.337979	1	0.996	1.4646e-51	7.64004e-166	0.458697	1	0.995	1.56208e-160	7.16327e-56	1.52801e-164	actin gamma 1 [Source:HGNC Symbol
454	2	SOX4	3.17593e-45	0.451789	0.998	0.939	6.4935e-41	6.39603e-162	0.716618	1	0.934	1.30773e-157	3.17593e-45	1.27921e-161	SRY-box transcription factor 4 [Source:HGNC Symbol
455	2	SSTR2	3.1309e-33	0.529681	0.471	0.221	6.40143e-30	6.79489e-158	0.914942	0.899	0.428	1.38928e-152	3.1309e-33	1.35898e-156	somatostatin receptor 2 [Source:HGNC Symbol
456	2	TCF4	1.06287e-33	0.587759	0.687	0.469	2.17315e-28	1.20054e-155	0.793592	0.972	0.699	2.45462e-150	1.06287e-33	2.40107e-154	transcription factor 4 [Source:HGNC Symbol
457	2	RGMB	1.05317e-136	1.02657	0.816	0.379	2.15332e-132	4.4352e-154	0.93109	0.64	0.213	9.0682e-150	1.05317e-136	8.87039e-154	repulsive guidance molecule BMP co-receptor b [Source:HGNC Symbol
458	2	RND3	3.43412e-87	0.894895	0.883	0.651	7.0214e-83	2.2116e-149	0.88232	0.816	0.371	4.52183e-145	3.43412e-87	4.4232e-149	Rho family GTPase 3 [Source:HGNC Symbol
459	2	ENC1	6.16167e-25	0.480738	0.658	0.428	1.25981e-20	1.13599e-143	0.84717	0.808	0.375	2.32264e-139	6.16167e-25	2.27197e-143	ectodermal-neural cortex 1 [Source:HGNC Symbol
460	2	TAGLN3	2.52064e-143	0.97603	0.967	0.7	5.1537e-139	2.82412e-79	0.518531	0.929	0.62	5.7742e-75	2.82412e-79	5.04128e-143	transgelin 3 [Source:HGNC Symbol
461	2	GADD45G	24.3406	0.30374	0.443	0.318	497668	1.0826e-123	0.807953	0.788	0.363	2.21349e-119	24.3406	2.1652e-123	growth arrest and DNA damage inducible gamma [Source:HGNC Symbol
462	2	TUBB2B	1.94286e-41	0.342887	1	0.979	3.97237e-37	2.58948e-119	0.50871	1	0.955	5.29446e-115	1.94286e-41	5.17897e-119	tubulin beta 2B class IIb [Source:HGNC Symbol
463	2	INSM1	1.22637e-112	0.787555	0.699	0.255	2.50743e-108	4.03775e-92	0.574813	0.643	0.26	8.25558e-88	4.03775e-92	2.45273e-112	INSM transcriptional repressor 1 [Source:HGNC Symbol
464	2	DLL3	2.68938e-17	0.381867	0.48	0.283	5.49871e-13	1.05712e-110	0.725596	0.679	0.3	2.16139e-106	2.68938e-17	2.11424e-110	delta like canonical Notch ligand 3 [Source:HGNC Symbol
465	2	C1orf61	4.04551e-28	0.333024	0.757	0.446	8.27144e-24	1.24441e-109	0.566058	0.994	0.783	2.54433e-106	4.04551e-28	2.48883e-109	chromosome 1 open reading frame 61 [Source:HGNC Symbol
466	2	PTMA	8.91654e-44	0.324466	0.998	0.999	1.82308e-40	1.46211e-109	0.39015	1	0.998	2.98943e-105	8.91654e-44	2.92422e-109	prothymosin alpha [Source:HGNC Symbol
467	2	ACTB	1.34046e-65	0.401858	1	0.992	2.74071e-61	5.70776e-108	0.407488	1	0.991	1.16701e-103	1.34046e-65	1.14155e-107	actin beta [Source:HGNC Symbol
468	2	MLLT11	3.99544e-50	0.447586	0.982	0.83	8.16907e-46	1.84347e-107	0.57003	0.998	0.787	3.76915e-104	3.99544e-50	3.68693e-107	MLLT11 transcription factor 7 cofactor [Source:HGNC Symbol
469	2	CHST8	4.81062e-13	0.285658	0.231	0.092	9.83579e-09	4.47786e-105	0.549296	0.439	0.124	9.15543e-100	4.81062e-13	8.95572e-106	carbohydrate sulfotransferase 8 [Source:HGNC Symbol
470	2	MAP4K4	7.61474e-06	0.321684	0.69	0.573	0.155691	3.07094e-92	0.68526	0.879	0.626	6.27885e-88	7.61474e-06	6.14189e-92	mitogen-activated protein kinase kinase kinase kinase 4 [Source:HGNC Symbol
471	2	PTMS	5.20516e-43	0.366774	0.984	0.96	1.06425e-38	1.45635e-91	0.452873	0.998	0.952	2.97766e-87	5.20516e-43	2.91271e-91	parathymosin [Source:HGNC Symbol
472	2	TUBB	2.62808e-61	0.387568	1	0.983	5.37337e-57	1.57477e-91	0.414913	1	0.965	3.21978e-87	2.62808e-61	3.14955e-91	tubulin beta class I [Source:HGNC Symbol
473	2	RPL10	7.39881e-35	0.273743	1	0.999	1.51276e-30	1.48981e-81	0.302708	1	1	3.04606e-77	7.39881e-35	2.97961e-82	ribosomal protein L10 [Source:HGNC Symbol
474	2	AC008522,1	1.49241e-56	0.639548	0.503	0.202	3.05138e-52	5.12376e-81	0.444319	0.338	0.086	1.0476e-76	1.49241e-56	1.02475e-80	novel transcript, antisense to RGMB
475	2	RBP1	2.41292e-80	1.21786	0.743	0.43	4.93346e-76	3.09893e-35	0.55329	0.426	0.199	6.33608e-31	3.09893e-35	4.82585e-80	retinol binding protein 1 [Source:HGNC Symbol
476	2	DCC	7.27337e-79	0.738183	0.653	0.288	1.48711e-74	8.32194e-17	0.299654	0.578	0.361	1.7015e-12	8.32194e-17	1.45467e-78	DCC netrin 1 receptor [Source:HGNC Symbol
477	2	FNDC5	2.96048e-78	0.647195	0.578	0.226	6.05299e-74	8.76407e-75	0.497922	0.402	0.125	1.7919e-70	8.76407e-75	5.92096e-78	fibronectin type III domain containing 5 [Source:HGNC Symbol
478	2	DDAH2	3.95926e-38	0.431795	0.916	0.83	8.09511e-34	1.29376e-77	0.53437	0.94	0.746	2.64522e-73	3.95926e-38	2.58752e-77	dimethylarginine dimethylaminohydrolase 2 [Source:HGNC Symbol
479	2	ELAVL4	0.000548845	0.255444	0.683	0.494	112.217	4.38139e-76	0.56703	0.842	0.487	8.95819e-72	0.000548845	8.76278e-76	ELAV like RNA binding protein 4 [Source:HGNC Symbol
480	2	IGFBPL1	1.45157e-15	0.33548	0.52	0.302	2.96787e-10	2.0403e-75	0.516692	0.626	0.284	4.1716e-71	1.45157e-15	4.08061e-75	insulin like growth factor binding protein like 1 [Source:HGNC Symbol
481	2	RCOR2	4.9066e-12	0.367283	0.464	0.288	1.0032e-07	5.10202e-73	0.524114	0.606	0.278	1.04316e-68	4.9066e-12	1.0204e-73	REST corepressor 2 [Source:HGNC Symbol
482	2	NDUFB8	6.36614e-28	0.448692	0.837	0.753	1.30162e-23	2.1347e-68	0.524275	0.935	0.783	4.36461e-64	6.36614e-28	4.26941e-69	NADH:ubiquinone oxidoreductase subunit B8 [Source:HGNC Symbol
483	2	ELAVL2	1.64948e-18	0.390357	0.664	0.443	3.37253e-14	2.14861e-67	0.530966	0.654	0.325	4.39305e-64	1.64948e-18	4.29722e-67	ELAV like RNA binding protein 2 [Source:HGNC Symbol
484	2	TMSB10	2.23007e-26	0.300491	0.998	0.994	4.5596e-22	1.41406e-66	0.404425	1	0.99	2.89119e-62	2.23007e-26	2.82812e-66	thymosin beta 10 [Source:HGNC Symbol
485	2	HES6	0.87516	0.276498	0.664	0.554	17893.5	1.29228e-64	0.330271	0.842	0.578	2.64219e-60	0.87516	2.58456e-64	hes family bHLH transcription factor 6 [Source:HGNC Symbol
486	2	CFL1	1.37193e-22	0.262529	0.995	0.983	2.80506e-19	1.84251e-62	0.31188	1	0.984	3.76719e-58	1.37193e-22	3.68502e-62	cofilin 1 [Source:HGNC Symbol
487	2	GLRX	5.36165e-30	0.472411	0.51	0.273	1.09624e-23	2.02178e-61	0.505233	0.626	0.321	4.13374e-57	5.36165e-30	4.04357e-61	glutaredoxin [Source:HGNC Symbol
488	2	MAP2	1.11181e-11	0.314984	0.876	0.74	2.27321e-07	3.04252e-62	0.466078	0.953	0.738	6.22074e-57	1.11181e-11	6.08504e-61	microtubule associated protein 2 [Source:HGNC Symbol
489	2	SCRT2	5.1834e-56	0.540077	0.511	0.208	1.0598e-51	6.97998e-29	0.298663	0.369	0.165	1.42713e-26	6.97998e-29	1.03668e-55	scratch family transcriptional repressor 2 [Source:HGNC Symbol
490	2	JPT1	1.48894e-19	0.287198	0.984	0.913	3.0443e-15	3.62217e-55	0.36951	0.998	0.926	7.40588e-51	1.48894e-19	7.24433e-55	Jupiter microtubule associated homolog 1 [Source:HGNC Symbol
491	2	RPS11	3.99549e-25	0.290399	1	0.997	8.16918e-20	1.15012e-51	0.264346	1	0.999	2.35153e-47	3.99549e-25	2.30023e-51	ribosomal protein S11 [Source:HGNC Symbol
492	2	SH3BGRL3	1.22407e-49	0.642024	0.86	0.706	2.50274e-46	6.31556e-16	0.272169	0.891	0.763	1.29128e-12	6.31556e-16	2.44814e-49	SH3 domain binding glutamate rich protein like 3 [Source:HGNC Symbol
493	2	PPP1R14B	6.81466e-23	0.400059	0.881	0.781	1.39333e-18	4.01066e-49	0.382019	0.974	0.864	8.20019e-45	6.81466e-23	8.02131e-49	protein phosphatase 1 regulatory inhibitor subunit 14B [Source:HGNC Symbol
494	2	CD24	1.77093e-32	0.352872	0.989	0.866	3.62084e-29	8.46045e-49	0.388959	0.961	0.756	1.72982e-44	1.77093e-32	1.69209e-48	CD24 molecule [Source:HGNC Symbol
495	2	NEUROD6	1.24511e-35	0.436319	0.27	0.079	2.54576e-31	9.58581e-47	0.387627	0.933	0.484	1.95991e-42	1.24511e-35	1.91716e-46	neuronal differentiation 6 [Source:HGNC Symbol
496	2	GPC2	1.23894e-26	0.423274	0.778	0.578	2.53313e-22	5.75124e-45	0.445102	0.73	0.466	1.1759e-40	1.23894e-26	1.15025e-44	glypican 2 [Source:HGNC Symbol
497	2	ADGRG1	8.5901e-09	0.318841	0.56	0.393	1.75633e-05	4.05884e-43	0.433092	0.577	0.317	8.29869e-39	8.5901e-09	8.11767e-43	adhesion G protein-coupled receptor G1 [Source:HGNC Symbol
498	2	NFIB	2.94491e-30	0.594575	0.527	0.285	6.02116e-25	8.72055e-43	0.365402	0.974	0.65	1.783e-38	2.94491e-30	1.74411e-42	nuclear factor I B [Source:HGNC Symbol
499	2	SCG3	7.67711e-08	0.273348	0.751	0.53	0.00156966	1.7239e-42	0.412837	0.847	0.535	3.52468e-39	7.67711e-08	3.44779e-42	secretogranin III [Source:HGNC Symbol
500	2	IER5	6.46652e-42	0.705227	0.618	0.366	1.32214e-37	1.19409e-17	0.320268	0.541	0.34	2.44143e-13	1.19409e-17	1.2933e-41	immediate early response 5 [Source:HGNC Symbol
501	2	RPS3	6.88872e-35	0.309533	1	0.995	1.40847e-30	2.1389e-40	0.279881	1	0.996	4.3732e-36	6.88872e-35	4.2778e-40	ribosomal protein S3 [Source:HGNC Symbol
502	2	GSE1	0.00590085	0.289981	0.361	0.226	120.649	2.21818e-40	0.437438	0.541	0.285	4.5353e-37	0.00590085	4.43637e-40	Gse1 coiled-coil protein [Source:HGNC Symbol
503	2	RBFOX3	0.341044	0.281145	0.292	0.17	6972.99	2.4822e-35	0.375544	0.496	0.25	5.07511e-32	0.341044	4.96441e-35	RNA binding fox-1 homolog 3 [Source:HGNC Symbol
504	2	PHC2	1.29233	0.256208	0.501	0.369	26423	5.0845e-34	0.415182	0.595	0.371	1.03958e-29	1.29233	1.0169e-33	polyhomeotic homolog 2 [Source:HGNC Symbol
505	2	NKAIN4	5.44368e-34	0.527105	0.648	0.398	1.11301e-29	1.25659e-21	0.418358	0.533	0.339	2.56922e-17	1.25659e-21	1.08874e-33	sodium/potassium transporting ATPase interacting 4 [Source:HGNC Symbol
506	2	SHF	7.87134e-31	0.494336	0.457	0.229	1.60937e-26	2.42601e-12	0.294011	0.4	0.236	4.96022e-08	2.42601e-12	1.57427e-30	Src homology 2 domain containing F [Source:HGNC Symbol
507	2	NEUROD2	1.38061e-29	0.357287	0.256	0.079	2.82279e-25	6.64862e-26	0.280826	0.774	0.429	1.35938e-22	6.64862e-26	2.76121e-29	neuronal differentiation 2 [Source:HGNC Symbol
508	2	TSPAN18	1.44348e-29	0.461838	0.506	0.27	2.95134e-25	5.25604e-21	0.347921	0.555	0.359	1.07465e-15	5.25604e-21	2.88696e-29	tetraspanin 18 [Source:HGNC Symbol
509	2	CARHSP1	1.28607e-24	0.414559	0.764	0.603	2.62949e-20	4.02521e-12	0.268061	0.753	0.61	8.22994e-07	4.02521e-12	2.57213e-24	calcium regulated heat stable protein 1 [Source:HGNC Symbol
510	2	KLHL24	0.1313	0.306348	0.51	0.385	26845.6	6.19269e-22	0.34437	0.496	0.286	1.26616e-17	0.1313	1.23854e-21	kelch like family member 24 [Source:HGNC Symbol
511	2	PEPD	5872.58	0.271932	0.398	0.297	1.20071e+08	3.20514e-19	0.318843	0.519	0.324	6.55323e-15	5872.58	6.41028e-19	peptidase D [Source:HGNC Symbol
512	2	SINHCAF	0.00307225	0.295399	0.646	0.521	62.8153	5.74396e-19	0.334683	0.633	0.426	1.17441e-14	0.00307225	1.14879e-18	SIN3-HDAC complex associated factor [Source:HGNC Symbol
513	2	KCNQ2	0.310265	0.25543	0.466	0.332	6343.68	4.37244e-18	0.336387	0.543	0.353	8.93989e-14	0.310265	8.74488e-18	potassium voltage-gated channel subfamily Q member 2 [Source:HGNC Symbol
514	2	RPAIN	1.06242e-08	0.294973	0.816	0.752	0.000217222	1.04333e-14	0.26196	0.899	0.794	2.13319e-10	1.06242e-08	2.08666e-14	RPA interacting protein [Source:HGNC Symbol
515	2	EBPL	1820.67	0.269369	0.464	0.366	3.72255e+08	2.41621e-11	0.279899	0.557	0.391	4.94018e-07	1820.67	4.83242e-12	EBP like [Source:HGNC Symbol
516	2	KDELR1	0.126658	0.279358	0.795	0.764	25896.5	4.72658e-11	0.26211	0.817	0.707	9.66397e-08	0.126658	9.45316e-11	KDEL endoplasmic reticulum protein retention receptor 1 [Source:HGNC Symbol
517	2	NHLH2	9.08593e-08	0.30115	0.25	0.116	0.000185771	1.01035e-09	0.291089	0.291	0.151	2.06576e-05	9.08593e-08	2.02069e-09	nescient helix-loop-helix 2 [Source:HGNC Symbol
518	2	RTL8C	0.000328893	0.290078	0.66	0.549	6.72455	0.000260535	0.262534	0.643	0.532	5.3269	0.000328893	0.00052107	retrotransposon Gag like 8C [Source:HGNC Symbol
519	3	DDIT3	0	1.89979	0.899	0.236	0	0	1.75683	0.787	0.233	0	0	0	DNA damage inducible transcript 3 [Source:HGNC Symbol
520	3	GDF15	0	1.69832	0.451	0.032	0	2.57988e-90	0.659562	0.161	0.018	5.27482e-86	2.57988e-90	0	growth differentiation factor 15 [Source:HGNC Symbol
521	3	SLC3A2	6.43759e-190	1.48222	0.921	0.482	1.31623e-185	2.20631e-290	1.57342	0.94	0.535	4.51103e-286	6.43759e-190	4.41263e-290	solute carrier family 3 member 2 [Source:HGNC Symbol
522	3	FTL	7.38393e-197	1.67782	1	0.989	1.50972e-192	3.99508e-289	1.53109	0.999	0.993	8.16834e-284	7.38393e-197	7.99016e-288	ferritin light chain [Source:HGNC Symbol
523	3	NEAT1	2.15648e-249	1.86206	0.8	0.202	4.40913e-246	6.54677e-182	1.32536	0.526	0.13	1.33855e-176	6.54677e-182	4.31296e-249	nuclear paraspeckle assembly transcript 1 [Source:HGNC Symbol
524	3	AC233280,1	1.33007e-63	0.428011	0.188	0.026	2.71947e-59	3.5402e-234	0.788857	0.348	0.038	7.2383e-230	1.33007e-63	7.0804e-235	novel transcript
525	3	SAP18	2.21183e-52	0.567775	0.933	0.815	4.52231e-48	3.62897e-225	0.991963	0.965	0.845	7.41979e-221	2.21183e-52	7.25794e-225	Sin3A associated protein 18 [Source:HGNC Symbol
526	3	EIF5	1.55154e-107	0.868253	0.937	0.801	3.17228e-104	1.21517e-220	1.05182	0.958	0.795	2.48453e-216	1.55154e-107	2.43033e-220	eukaryotic translation initiation factor 5 [Source:HGNC Symbol
527	3	CDKN1A	1.75932e-171	0.980772	0.657	0.156	3.59711e-167	6.65416e-215	1.25014	0.649	0.18	1.36051e-210	1.75932e-171	1.33083e-214	cyclin dependent kinase inhibitor 1A [Source:HGNC Symbol
528	3	GPNMB	1.50325e-204	0.625564	0.238	0.009	3.07354e-200	2.66591e-200	1.05459	0.22	0.013	5.45073e-196	2.66591e-200	3.00649e-204	glycoprotein nmb [Source:HGNC Symbol
529	3	PDRG1	3.27897	0.336683	0.556	0.417	67041.8	1.7861e-199	1.08195	0.846	0.454	3.65186e-196	3.27897	3.5722e-199	p53 and DNA damage regulated 1 [Source:HGNC Symbol
530	3	CEBPB	3.23298e-196	1.05305	0.612	0.119	6.61014e-192	1.68257e-68	0.577539	0.379	0.128	3.44019e-64	1.68257e-68	6.46595e-196	CCAAT enhancer binding protein beta [Source:HGNC Symbol
531	3	SNU13	3.42395e-64	0.640755	0.919	0.756	7.00061e-60	8.4146e-193	0.97217	0.95	0.803	1.72045e-189	3.42395e-64	1.68292e-192	small nuclear ribonucleoprotein 13 [Source:HGNC Symbol
532	3	EIF1	2.61361e-117	0.612794	1	0.995	5.34378e-113	1.66066e-188	0.70115	1	0.994	3.39538e-184	2.61361e-117	3.32132e-188	eukaryotic translation initiation factor 1 [Source:HGNC Symbol
533	3	RSL1D1	3.17538e-52	0.650026	0.745	0.46	6.49238e-48	1.28818e-185	1.04378	0.843	0.481	2.63382e-181	3.17538e-52	2.57637e-185	ribosomal L1 domain containing 1 [Source:HGNC Symbol
534	3	SON	6.74578e-28	0.406441	0.964	0.888	1.37924e-23	4.47467e-185	0.864934	0.965	0.878	9.14891e-182	6.74578e-28	8.94934e-185	SON DNA binding protein [Source:HGNC Symbol
535	3	TRMT112	4.72494e-96	0.843536	0.899	0.673	9.6606e-92	7.24306e-183	0.94973	0.916	0.667	1.48092e-179	4.72494e-96	1.44861e-182	tRNA methyltransferase subunit 11-2 [Source:HGNC Symbol
536	3	CRYAB	1.01954e-181	1.68072	0.323	0.028	2.08455e-178	1.90433e-122	1.14427	0.235	0.031	3.89359e-118	1.90433e-122	2.03908e-181	crystallin alpha B [Source:HGNC Symbol
537	3	DDX18	5.38822e-74	0.716352	0.865	0.627	1.10168e-70	1.10157e-172	0.921107	0.884	0.614	2.25227e-168	5.38822e-74	2.20314e-172	DEAD-box helicase 18 [Source:HGNC Symbol
538	3	FAU	0.00132105	0.264152	0.988	0.992	27.0101	2.10539e-171	0.657078	0.999	0.998	4.30469e-167	0.00132105	4.21079e-171	FAU ubiquitin like and ribosomal protein S30 fusion [Source:HGNC Symbol
539	3	UTP3	1.04047e-09	0.324479	0.372	0.193	2.12734e-05	4.74218e-169	0.948934	0.607	0.205	9.69586e-165	1.04047e-09	9.48436e-169	UTP3 small subunit processome component [Source:HGNC Symbol
540	3	MAP1LC3B	9.89372e-125	1.1865	0.921	0.684	2.02287e-120	7.66402e-167	1.07116	0.887	0.675	1.56699e-162	9.89372e-125	1.5328e-166	microtubule associated protein 1 light chain 3 beta [Source:HGNC Symbol
541	3	AL118516,1	3.82579e-59	0.571836	0.36	0.1	7.82221e-54	1.90199e-165	0.9365	0.513	0.137	3.88882e-161	3.82579e-59	3.80399e-165	novel transcript, antisense to TBC1D22A
542	3	ZNF350	1.38655e-12	0.25056	0.18	0.059	2.83495e-08	5.26232e-158	0.679935	0.352	0.062	1.07593e-153	1.38655e-12	1.05246e-157	zinc finger protein 350 [Source:HGNC Symbol
543	3	SBDS	4.50175e-54	0.665484	0.727	0.423	9.20427e-50	1.7142e-156	1.06313	0.783	0.464	3.50485e-152	4.50175e-54	3.4284e-156	SBDS ribosome maturation factor [Source:HGNC Symbol
544	3	PSMD12	7.88171e-37	0.573453	0.675	0.411	1.61149e-32	2.90382e-156	1.04873	0.762	0.417	5.93716e-153	7.88171e-37	5.80764e-156	proteasome 26S subunit, non-ATPase 12 [Source:HGNC Symbol
545	3	SPTY2D1	4.04449e-107	0.850364	0.602	0.197	8.26936e-103	9.29733e-156	0.834067	0.533	0.156	1.90093e-152	4.04449e-107	1.85947e-155	SPT2 chromatin protein domain containing 1 [Source:HGNC Symbol
546	3	RPS26	6.73089e-06	0.289611	0.927	0.937	0.13762	3.61299e-153	0.735572	0.985	0.974	7.38711e-149	6.73089e-06	7.22597e-154	ribosomal protein S26 [Source:HGNC Symbol
547	3	ERH	2.33706e-17	0.382492	0.923	0.875	4.77836e-13	1.0993e-151	0.762056	0.972	0.913	2.24762e-147	2.33706e-17	2.1986e-151	ERH mRNA splicing and mitosis factor [Source:HGNC Symbol
548	3	HSPA9	4.19878e-149	1.06081	0.887	0.507	8.58482e-145	1.16822e-78	0.713688	0.755	0.574	2.38855e-74	1.16822e-78	8.39756e-149	heat shock protein family A (Hsp70) member 9 [Source:HGNC Symbol
549	3	OSER1	1.3496e-51	0.554827	0.547	0.232	2.75938e-47	4.22181e-147	0.836547	0.578	0.197	8.63192e-143	1.3496e-51	8.44363e-147	oxidative stress responsive serine rich 1 [Source:HGNC Symbol
550	3	SF3B6	2.19227e-24	0.43072	0.873	0.767	4.48231e-20	4.52494e-147	0.889578	0.947	0.833	9.25168e-143	2.19227e-24	9.04987e-147	splicing factor 3b subunit 6 [Source:HGNC Symbol
551	3	ARF4	8.11172e-147	1.11058	0.931	0.645	1.65852e-142	3.77476e-114	0.849226	0.843	0.623	7.71787e-110	3.77476e-114	1.62234e-146	ADP ribosylation factor 4 [Source:HGNC Symbol
552	3	PITHD1	4.30851e-27	0.529183	0.6	0.346	8.80918e-23	1.42143e-146	0.94185	0.736	0.374	2.90625e-142	4.30851e-27	2.84286e-146	PITH domain containing 1 [Source:HGNC Symbol
553	3	ZNF263	4.94436e-24	0.315818	0.259	0.085	1.01092e-19	3.33424e-144	0.707638	0.407	0.092	6.81718e-140	4.94436e-24	6.66847e-144	zinc finger protein 263 [Source:HGNC Symbol
554	3	POLR2K	3.63191e-35	0.481484	0.798	0.578	7.4258e-29	5.23534e-142	0.906152	0.852	0.592	1.07042e-137	3.63191e-35	1.04707e-141	RNA polymerase II subunit K [Source:HGNC Symbol
555	3	NEU1	3.87566e-94	0.665913	0.56	0.183	7.92417e-91	8.52303e-142	0.806314	0.594	0.22	1.74262e-137	3.87566e-94	1.70461e-141	neuraminidase 1 [Source:HGNC Symbol
556	3	SYF2	3.62073e-13	0.438407	0.693	0.519	7.40294e-10	1.34459e-141	0.970851	0.808	0.495	2.74914e-137	3.62073e-13	2.68918e-141	SYF2 pre-mRNA splicing factor [Source:HGNC Symbol
557	3	HERPUD1	2.67569e-140	1.24813	0.875	0.472	5.47072e-136	1.97899e-64	0.790017	0.608	0.341	4.04624e-60	1.97899e-64	5.35138e-140	homocysteine inducible ER protein with ubiquitin like domain 1 [Source:HGNC Symbol
558	3	ATF3	1.07274e-139	0.958757	0.58	0.145	2.19332e-135	2.86051e-25	0.423032	0.239	0.092	5.84861e-22	2.86051e-25	2.14548e-139	activating transcription factor 3 [Source:HGNC Symbol
559	3	CKS2	1.02091e-76	0.81137	0.661	0.279	2.08735e-72	1.43745e-139	0.814559	0.766	0.378	2.93901e-135	1.02091e-76	2.8749e-139	CDC28 protein kinase regulatory subunit 2 [Source:HGNC Symbol
560	3	SAR1B	1.52644e-81	0.660365	0.636	0.262	3.12097e-76	3.62775e-139	0.822427	0.652	0.281	7.4173e-135	1.52644e-81	7.2555e-139	secretion associated Ras related GTPase 1B [Source:HGNC Symbol
561	3	DDX24	1.52944e-48	0.634505	0.925	0.802	3.12709e-44	2.47018e-136	0.906156	0.926	0.817	5.05054e-132	1.52944e-48	4.94037e-137	DEAD-box helicase 24 [Source:HGNC Symbol
562	3	YIPF5	9.80418e-67	0.644439	0.648	0.306	2.00456e-62	1.2932e-133	0.852059	0.643	0.279	2.64407e-129	9.80418e-67	2.5864e-133	Yip1 domain family member 5 [Source:HGNC Symbol
563	3	HNRNPC	2.82463e-07	0.28643	0.935	0.879	0.00577524	5.75883e-130	0.72606	0.959	0.871	1.17745e-125	2.82463e-07	1.15177e-130	heterogeneous nuclear ribonucleoprotein C (C1/C2) [Source:HGNC Symbol
564	3	TAF7	2.14787e-07	0.332014	0.853	0.754	0.00439154	1.17997e-129	0.893553	0.902	0.732	2.41257e-125	2.14787e-07	2.35995e-129	TATA-box binding protein associated factor 7 [Source:HGNC Symbol
565	3	H3F3B	1.49397e-20	0.409645	0.996	0.99	3.05457e-16	2.08951e-127	0.790089	0.997	0.992	4.27222e-124	1.49397e-20	4.17903e-129	H3 histone family member 3B [Source:HGNC Symbol
566	3	TSPYL2	3.5118e-127	0.758143	0.521	0.123	7.18022e-123	1.44866e-125	0.74953	0.488	0.152	2.96194e-121	1.44866e-125	7.02359e-127	TSPY like 2 [Source:HGNC Symbol
567	3	ZNF830	0.247215	0.274129	0.402	0.25	5054.56	6.39251e-127	0.792819	0.603	0.243	1.30701e-122	0.247215	1.2785e-126	zinc finger protein 830 [Source:HGNC Symbol
568	3	RPS27L	9.75604e-81	0.66826	0.941	0.642	1.99472e-76	1.05209e-124	0.829974	0.926	0.693	2.15111e-120	9.75604e-81	2.10419e-124	ribosomal protein S27 like [Source:HGNC Symbol
569	3	MRFAP1	8.89319	0.296762	0.865	0.789	181830	6.98401e-122	0.799597	0.926	0.788	1.42795e-117	8.89319	1.3968e-121	Morf4 family associated protein 1 [Source:HGNC Symbol
570	3	SNRPG	0.257783	0.256159	0.84	0.767	5270.64	2.50039e-121	0.779826	0.933	0.82	5.11229e-117	0.257783	5.00077e-121	small nuclear ribonucleoprotein polypeptide G [Source:HGNC Symbol
571	3	MAGOH	2.3485e-34	0.540469	0.675	0.409	4.80174e-30	9.6626e-120	0.874821	0.74	0.424	1.97562e-115	2.3485e-34	1.93252e-120	mago homolog, exon junction complex subunit [Source:HGNC Symbol
572	3	BUD31	4.54698e-37	0.55907	0.8	0.594	9.29676e-34	1.74186e-119	0.875298	0.836	0.645	3.56141e-115	4.54698e-37	3.48373e-119	BUD31 homolog [Source:HGNC Symbol
573	3	C1orf52	1.118e-30	0.491849	0.62	0.356	2.28587e-26	1.27877e-118	0.800484	0.664	0.324	2.61457e-115	1.118e-30	2.55754e-118	chromosome 1 open reading frame 52 [Source:HGNC Symbol
574	3	SELENOK	1.24233e-61	0.699004	0.842	0.635	2.54007e-57	1.84771e-118	0.824448	0.838	0.639	3.77783e-114	1.24233e-61	3.69542e-119	selenoprotein K [Source:HGNC Symbol
575	3	ZFAND2A	3.27676e-68	0.592912	0.483	0.159	6.69967e-64	1.72279e-117	0.810259	0.526	0.187	3.52241e-114	3.27676e-68	3.44557e-117	zinc finger AN1-type containing 2A [Source:HGNC Symbol
576	3	RSRP1	2.46438e-37	0.531887	0.503	0.228	5.03868e-33	7.68344e-117	0.820252	0.561	0.218	1.57096e-112	2.46438e-37	1.53669e-116	arginine and serine rich protein 1 [Source:HGNC Symbol
577	3	HSPH1	2.92167e-116	1.1901	0.82	0.448	5.97365e-112	1.39305e-59	0.63839	0.74	0.566	2.84823e-55	1.39305e-59	5.84334e-116	heat shock protein family H (Hsp110) member 1 [Source:HGNC Symbol
578	3	SNHG21	2.98246e-52	0.495168	0.279	0.066	6.09795e-48	5.28272e-114	0.637384	0.329	0.071	1.0801e-109	2.98246e-52	1.05654e-114	small nucleolar RNA host gene 21 [Source:HGNC Symbol
579	3	POLR2C	3.43218e-53	0.611685	0.659	0.346	7.01744e-49	2.15902e-112	0.788553	0.674	0.352	4.41433e-108	3.43218e-53	4.31804e-112	RNA polymerase II subunit C [Source:HGNC Symbol
580	3	SESN2	2.72974e-112	0.657837	0.471	0.109	5.58122e-108	5.37913e-29	0.400204	0.26	0.102	1.09982e-26	5.37913e-29	5.45947e-112	sestrin 2 [Source:HGNC Symbol
581	3	CYCS	1.09159e-62	0.658183	0.903	0.754	2.23186e-58	3.51267e-112	0.708551	0.936	0.831	7.18201e-108	1.09159e-62	7.02534e-112	cytochrome c, somatic [Source:HGNC Symbol
582	3	RPP25	3.31874e-27	0.28149	0.21	0.057	6.78549e-22	4.76247e-112	0.583427	0.294	0.056	9.73734e-108	3.31874e-27	9.52493e-112	ribonuclease P and MRP subunit p25 [Source:HGNC Symbol
583	3	TMCO1	3.14668e-29	0.483662	0.745	0.568	6.4337e-23	3.71897e-109	0.836943	0.779	0.559	7.60381e-105	3.14668e-29	7.43795e-109	transmembrane and coiled-coil domains 1 [Source:HGNC Symbol
584	3	LAMTOR3	1.82401e-24	0.52048	0.572	0.342	3.72937e-20	4.77483e-111	0.81441	0.652	0.333	9.76261e-105	1.82401e-24	9.54966e-109	late endosomal/lysosomal adaptor, MAPK and MTOR activator 3 [Source:HGNC Symbol
585	3	DNAJC3	7.49654e-109	0.776114	0.57	0.174	1.53274e-104	5.48538e-43	0.513557	0.372	0.166	1.12154e-38	5.48538e-43	1.49931e-108	DnaJ heat shock protein family (Hsp40) member C3 [Source:HGNC Symbol
586	3	NPM1	7.93868e-38	0.392697	0.968	0.95	1.62314e-33	8.04627e-109	0.56501	0.985	0.968	1.64514e-104	7.93868e-38	1.60925e-108	nucleophosmin 1 [Source:HGNC Symbol
587	3	SRP54	1.26518e-108	0.882654	0.8	0.42	2.58679e-105	9.20163e-46	0.588186	0.592	0.397	1.88137e-41	9.20163e-46	2.53036e-108	signal recognition particle 54 [Source:HGNC Symbol
588	3	SCNM1	1.07144e-28	0.439452	0.519	0.26	2.19067e-24	4.68825e-108	0.78853	0.611	0.281	9.58559e-104	1.07144e-28	9.3765e-108	sodium channel modifier 1 [Source:HGNC Symbol
589	3	DNTTIP2	6.53219e-22	0.436039	0.61	0.377	1.33557e-18	8.51936e-108	0.82613	0.698	0.403	1.74187e-103	6.53219e-22	1.70387e-107	deoxynucleotidyltransferase terminal interacting protein 2 [Source:HGNC Symbol
590	3	PMAIP1	8.09551e-105	0.704929	0.396	0.079	1.65521e-100	7.89696e-13	0.547807	0.19	0.079	1.61461e-08	7.89696e-13	1.6191e-104	phorbol-12-myristate-13-acetate-induced protein 1 [Source:HGNC Symbol
591	3	RSL24D1	2.64268e-34	0.445994	0.881	0.749	5.40322e-30	2.42782e-104	0.686948	0.894	0.758	4.96392e-100	2.64268e-34	4.85564e-104	ribosomal L24 domain containing 1 [Source:HGNC Symbol
592	3	NUFIP2	1.74936e-49	0.673702	0.673	0.379	3.57675e-45	3.76929e-104	0.798343	0.656	0.347	7.70669e-100	1.74936e-49	7.53857e-105	nuclear FMR1 interacting protein 2 [Source:HGNC Symbol
593	3	TNFRSF10D	4.21452e-69	0.260548	0.137	0.011	8.61701e-65	6.18236e-104	0.355489	0.144	0.012	1.26405e-99	4.21452e-69	1.23647e-103	TNF receptor superfamily member 10d [Source:HGNC Symbol
594	3	SEC61G	1.58914e-61	0.583313	0.949	0.862	3.24915e-57	2.17185e-103	0.65204	0.95	0.892	4.44057e-99	1.58914e-61	4.3437e-103	SEC61 translocon gamma subunit [Source:HGNC Symbol
595	3	GOLGA4	3.00655e-102	0.929709	0.844	0.493	6.14719e-99	4.07172e-99	0.847689	0.754	0.513	8.32505e-95	4.07172e-99	6.0131e-102	golgin A4 [Source:HGNC Symbol
596	3	SERP1	1.12264e-102	0.89692	0.853	0.526	2.29536e-97	7.78167e-40	0.561837	0.698	0.568	1.59104e-35	7.78167e-40	2.24529e-101	stress associated endoplasmic reticulum protein 1 [Source:HGNC Symbol
597	3	SRPRA	3.27742e-101	0.720756	0.651	0.242	6.70101e-97	1.31174e-58	0.531189	0.435	0.185	2.68197e-54	1.31174e-58	6.55484e-101	SRP receptor subunit alpha [Source:HGNC Symbol
598	3	RPF2	2.56005e-71	0.647991	0.535	0.193	5.23428e-68	2.12778e-100	0.774664	0.55	0.235	4.35045e-96	2.56005e-71	4.25555e-101	ribosome production factor 2 homolog [Source:HGNC Symbol
599	3	RRAGC	7.36868e-46	0.525006	0.477	0.191	1.5066e-41	3.32897e-100	0.72306	0.534	0.222	6.80641e-96	7.36868e-46	6.65794e-100	Ras related GTP binding C [Source:HGNC Symbol
600	3	RPS16	1.49374e-50	0.481837	0.992	0.993	3.05409e-46	4.61757e-100	0.502671	0.997	0.997	9.44108e-96	1.49374e-50	9.23514e-100	ribosomal protein S16 [Source:HGNC Symbol
601	3	NIFK	2.28323e-15	0.387978	0.608	0.393	4.66829e-11	8.27845e-100	0.77202	0.757	0.491	1.69261e-95	2.28323e-15	1.65569e-99	nucleolar protein interacting with the FHA domain of MKI67 [Source:HGNC Symbol
602	3	NOP58	6.76805e-65	0.673268	0.677	0.328	1.3838e-60	3.34933e-99	0.752679	0.692	0.401	6.84804e-95	6.76805e-65	6.69866e-99	NOP58 ribonucleoprotein [Source:HGNC Symbol
603	3	ARRDC3	3.73681e-99	0.789717	0.511	0.141	7.64029e-95	9.92789e-67	0.558645	0.362	0.125	2.02986e-61	9.92789e-67	7.47363e-99	arrestin domain containing 3 [Source:HGNC Symbol
604	3	SERTAD1	1.10413e-23	0.385333	0.347	0.141	2.25751e-19	6.36859e-99	0.717211	0.394	0.116	1.30212e-94	1.10413e-23	1.27372e-99	SERTA domain containing 1 [Source:HGNC Symbol
605	3	GOLT1B	6.82729e-99	0.714873	0.568	0.182	1.39591e-94	5.73068e-35	0.446751	0.336	0.149	1.17169e-30	5.73068e-35	1.36546e-98	golgi transport 1B [Source:HGNC Symbol
606	3	TNFRSF10B	3.73657e-85	0.608647	0.499	0.147	7.63978e-81	1.17296e-97	0.649361	0.446	0.15	2.39824e-93	3.73657e-85	2.34592e-97	TNF receptor superfamily member 10b [Source:HGNC Symbol
607	3	GADD45A	7.80267e-96	0.943875	0.772	0.375	1.59533e-91	1.36961e-70	0.964622	0.578	0.293	2.8003e-66	1.36961e-70	1.56053e-95	growth arrest and DNA damage inducible alpha [Source:HGNC Symbol
608	3	SRRM1	0.00708098	0.316883	0.838	0.754	144.778	7.2074e-95	0.807897	0.864	0.751	1.47363e-90	0.00708098	1.44148e-94	serine and arginine repetitive matrix 1 [Source:HGNC Symbol
609	3	AC008764,8	8.99238e-45	0.260356	0.162	0.025	1.83858e-40	1.84792e-94	0.389384	0.197	0.028	3.77826e-90	8.99238e-45	3.69584e-94	novel transcript, antisense to MED26
610	3	STRAP	5.5143e-35	0.465553	0.861	0.725	1.12745e-30	1.01659e-92	0.638777	0.862	0.743	2.07852e-88	5.5143e-35	2.03318e-92	serine/threonine kinase receptor associated protein [Source:HGNC Symbol
611	3	CCNL1	965767	0.268452	0.586	0.509	0.00197461	1.38724e-91	0.85703	0.701	0.426	2.83635e-88	965767	2.77448e-91	cyclin L1 [Source:HGNC Symbol
612	3	B2M	1.48525e-35	0.593456	0.667	0.393	3.03675e-31	4.51902e-89	0.7581	0.722	0.432	9.23958e-85	1.48525e-35	9.03803e-89	beta-2-microglobulin [Source:HGNC Symbol
613	3	EIF2S1	9.07895e-12	0.33915	0.535	0.331	1.85628e-07	7.29615e-89	0.747488	0.662	0.393	1.49177e-84	9.07895e-12	1.45923e-89	eukaryotic translation initiation factor 2 subunit alpha [Source:HGNC Symbol
614	3	TRIM52	7.88232e-06	0.25586	0.303	0.153	0.161162	1.40849e-88	0.665166	0.415	0.14	2.87979e-84	7.88232e-06	2.81697e-88	tripartite motif containing 52 [Source:HGNC Symbol
615	3	KDELR2	1.95639e-88	0.759616	0.792	0.436	4.00004e-84	8.80929e-07	0.371379	0.524	0.432	0.0180115	8.80929e-07	3.91278e-88	KDEL endoplasmic reticulum protein retention receptor 2 [Source:HGNC Symbol
616	3	CDKN2AIP	106.608	0.262732	0.432	0.293	2.17971e+06	2.02599e-88	0.754837	0.499	0.204	4.14235e-84	106.608	4.05199e-88	CDKN2A interacting protein [Source:HGNC Symbol
617	3	TMBIM6	3.55874e-55	0.539494	0.921	0.774	7.2762e-51	4.87494e-87	0.61787	0.884	0.775	9.9673e-83	3.55874e-55	9.74988e-87	transmembrane BAX inhibitor motif containing 6 [Source:HGNC Symbol
618	3	HSPA1A	9.5875e-87	1.03833	0.41	0.104	1.96026e-82	0.085871	0.354097	0.151	0.07	1755.72	0.085871	1.9175e-86	heat shock protein family A (Hsp70) member 1A [Source:HGNC Symbol
619	3	BRD2	4.89655e-55	0.65682	0.778	0.508	1.00115e-50	9.3215e-86	0.715854	0.729	0.495	1.90587e-81	4.89655e-55	1.8643e-85	bromodomain containing 2 [Source:HGNC Symbol
620	3	SNHG9	3.67591e-11	0.364847	0.305	0.142	7.51577e-07	6.53691e-85	0.815619	0.49	0.202	1.33654e-80	3.67591e-11	1.30738e-84	small nucleolar RNA host gene 9 [Source:HGNC Symbol
621	3	RBM8A	0.0102513	0.323209	0.782	0.673	209.599	2.05108e-84	0.679947	0.842	0.725	4.19365e-80	0.0102513	4.10217e-84	RNA binding motif protein 8A [Source:HGNC Symbol
622	3	DNAJC2	1.39812e-45	0.518701	0.485	0.199	2.8586e-40	3.21225e-84	0.722631	0.59	0.295	6.56776e-80	1.39812e-45	6.42449e-84	DnaJ heat shock protein family (Hsp40) member C2 [Source:HGNC Symbol
623	3	PNO1	2.36306e-43	0.407592	0.392	0.136	4.83151e-39	6.27198e-84	0.625376	0.446	0.167	1.28237e-79	2.36306e-43	1.2544e-83	partner of NOB1 homolog [Source:HGNC Symbol
624	3	ZMAT3	2.9754e-63	0.554398	0.481	0.158	6.08351e-59	6.62045e-84	0.75417	0.464	0.177	1.35362e-79	2.9754e-63	1.32409e-83	zinc finger matrin-type 3 [Source:HGNC Symbol
625	3	RBM39	8.84033e-06	0.310609	0.901	0.834	18.0749	7.21366e-84	0.783569	0.892	0.801	1.4749e-79	8.84033e-06	1.44273e-83	RNA binding motif protein 39 [Source:HGNC Symbol
626	3	ZNF331	5.01752e-28	0.364089	0.374	0.148	1.02588e-23	7.3118e-84	0.563984	0.354	0.104	1.49497e-81	5.01752e-28	1.46236e-83	zinc finger protein 331 [Source:HGNC Symbol
627	3	GTPBP4	7.58789e-06	0.299481	0.475	0.304	0.155142	1.1278e-83	0.731596	0.625	0.348	2.3059e-79	7.58789e-06	2.2556e-83	GTP binding protein 4 [Source:HGNC Symbol
628	3	CEBPZ	4.42903e-43	0.559858	0.657	0.369	9.0556e-38	1.38181e-83	0.773298	0.66	0.403	2.82526e-79	4.42903e-43	2.76363e-83	CCAAT enhancer binding protein zeta [Source:HGNC Symbol
629	3	USP36	5.39529e-83	0.418882	0.323	0.062	1.10312e-78	9.90822e-80	0.495951	0.298	0.076	2.02583e-76	9.90822e-80	1.07906e-82	ubiquitin specific peptidase 36 [Source:HGNC Symbol
630	3	RBM42	0.000762288	0.264574	0.471	0.296	15.5857	8.90445e-83	0.692169	0.599	0.31	1.8206e-78	0.000762288	1.78089e-82	RNA binding motif protein 42 [Source:HGNC Symbol
631	3	KTI12	4.53138e-16	0.265355	0.23	0.08	9.26485e-12	1.01249e-82	0.493406	0.295	0.073	2.07014e-78	4.53138e-16	2.02498e-82	KTI12 chromatin associated homolog [Source:HGNC Symbol
632	3	DNAJC25	1.74496e-81	0.512706	0.382	0.09	3.56774e-77	4.52711e-47	0.373801	0.236	0.068	9.25613e-43	4.52711e-47	3.48991e-82	DnaJ heat shock protein family (Hsp40) member C25 [Source:HGNC Symbol
633	3	PGM3	8.00424e-81	0.680479	0.582	0.216	1.63655e-76	4.379	0.287732	0.29	0.194	89533	4.379	1.60085e-80	phosphoglucomutase 3 [Source:HGNC Symbol
634	3	POMP	8.66232e-13	0.319998	0.869	0.789	1.7711e-08	4.6047e-80	0.599968	0.905	0.85	9.41476e-76	8.66232e-13	9.20939e-80	proteasome maturation protein [Source:HGNC Symbol
635	3	SUCO	1.39065e-79	0.800042	0.731	0.393	2.84333e-75	1.74274e-05	0.400766	0.502	0.412	0.035632	1.74274e-05	2.78131e-79	SUN domain containing ossification factor [Source:HGNC Symbol
636	3	RRM2B	1.8816e-79	0.55138	0.416	0.109	3.84712e-75	6.511e-45	0.49356	0.324	0.124	1.33124e-40	6.511e-45	3.7632e-79	ribonucleotide reductase regulatory TP53 inducible subunit M2B [Source:HGNC Symbol
637	3	NUP58	3.24964e-68	0.690375	0.634	0.289	6.64422e-65	2.99477e-79	0.698353	0.579	0.298	6.12311e-75	3.24964e-68	5.98954e-79	nucleoporin 58 [Source:HGNC Symbol
638	3	SRRT	3.21979e-11	0.350627	0.362	0.186	6.58318e-07	4.71848e-78	0.653654	0.473	0.195	9.6474e-74	3.21979e-11	9.43696e-78	serrate, RNA effector molecule [Source:HGNC Symbol
639	3	SNHG15	6.35442	0.261297	0.347	0.214	129922	9.47193e-78	0.733235	0.544	0.259	1.93663e-73	6.35442	1.89439e-77	small nucleolar RNA host gene 15 [Source:HGNC Symbol
640	3	RPS5	3.4693e-10	0.280337	0.992	0.991	7.09334e-06	1.22025e-77	0.404247	0.994	0.997	2.49492e-74	3.4693e-10	2.4405e-77	ribosomal protein S5 [Source:HGNC Symbol
641	3	YRDC	1.33707e-08	0.300455	0.329	0.163	0.000273378	2.27518e-77	0.706714	0.483	0.211	4.65184e-73	1.33707e-08	4.55036e-77	yrdC N6-threonylcarbamoyltransferase domain containing [Source:HGNC Symbol
642	3	NOP56	4.27686e-12	0.429147	0.673	0.492	8.74448e-08	9.71629e-77	0.721473	0.772	0.594	1.98659e-72	4.27686e-12	1.94326e-76	NOP56 ribonucleoprotein [Source:HGNC Symbol
643	3	STX3	2.22453e-76	0.306783	0.212	0.028	4.54827e-72	5.92051e-12	0.263875	0.201	0.088	1.21051e-07	5.92051e-12	4.44906e-76	syntaxin 3 [Source:HGNC Symbol
644	3	POLE3	2.44196e-46	0.601862	0.606	0.314	4.99284e-41	4.61831e-76	0.726797	0.635	0.365	9.4426e-72	2.44196e-46	9.23662e-76	DNA polymerase epsilon 3, accessory subunit [Source:HGNC Symbol
645	3	DDX21	1.92394e-51	0.592704	0.699	0.4	3.93368e-47	5.52189e-76	0.708057	0.716	0.48	1.12901e-71	1.92394e-51	1.10438e-76	DExD-box helicase 21 [Source:HGNC Symbol
646	3	AKAP17A	2.50746e-20	0.408802	0.422	0.203	5.12675e-16	7.38866e-76	0.664264	0.443	0.177	1.51069e-71	2.50746e-20	1.47773e-75	A-kinase anchoring protein 17A [Source:HGNC Symbol
647	3	RNMT	1.58217e-75	0.719087	0.853	0.563	3.2349e-71	3.74911e-47	0.545304	0.716	0.562	7.66543e-43	3.74911e-47	3.16434e-75	RNA guanine-7 methyltransferase [Source:HGNC Symbol
648	3	BCAS2	4.00417e-48	0.58518	0.772	0.502	8.18692e-44	1.83859e-76	0.661507	0.734	0.525	3.75917e-71	4.00417e-48	3.67717e-75	BCAS2 pre-mRNA processing factor [Source:HGNC Symbol
649	3	PPP1R15A	2.44044e-75	0.836111	0.731	0.384	4.98971e-72	3.10605e-62	0.69962	0.561	0.3	6.35064e-58	3.10605e-62	4.88087e-75	protein phosphatase 1 regulatory subunit 15A [Source:HGNC Symbol
650	3	TAF13	9.47048e-59	0.463464	0.412	0.128	1.93633e-54	5.71938e-75	0.504461	0.357	0.112	1.16938e-70	9.47048e-59	1.14388e-74	TATA-box binding protein associated factor 13 [Source:HGNC Symbol
651	3	CDK11A	4.76904e-17	0.353183	0.343	0.152	9.75079e-13	8.20234e-75	0.578618	0.379	0.129	1.67705e-70	4.76904e-17	1.64047e-74	cyclin dependent kinase 11A [Source:HGNC Symbol
652	3	GNL3	9.75682e-75	0.67792	0.677	0.312	1.99488e-70	5.10547e-26	0.495972	0.529	0.369	1.04386e-21	5.10547e-26	1.95136e-76	G protein nucleolar 3 [Source:HGNC Symbol
653	3	ZFAS1	7.00106e-15	0.543192	0.889	0.829	1.43144e-10	1.1379e-74	0.718785	0.906	0.839	2.32655e-71	7.00106e-15	2.2758e-74	ZNFX1 antisense RNA 1 [Source:HGNC Symbol
654	3	TPT1	4.44047e-60	0.602587	0.998	0.998	9.07899e-56	1.53259e-74	0.483742	0.999	0.998	3.13353e-70	4.44047e-60	3.06517e-74	tumor protein, translationally-controlled 1 [Source:HGNC Symbol
655	3	FRG1	5.81602	0.303069	0.578	0.447	118914	8.2082e-74	0.78353	0.678	0.439	1.67825e-69	5.81602	1.64164e-73	FSHD region gene 1 [Source:HGNC Symbol
656	3	EIF2B1	2.16822e-14	0.373364	0.426	0.224	4.43313e-10	1.54822e-73	0.636401	0.516	0.24	3.16548e-70	2.16822e-14	3.09643e-74	eukaryotic translation initiation factor 2B subunit alpha [Source:HGNC Symbol
657	3	GOLGB1	2.40703e-64	0.795206	0.782	0.487	4.92141e-60	6.88292e-75	0.798304	0.684	0.446	1.40728e-68	2.40703e-64	1.37658e-73	golgin B1 [Source:HGNC Symbol
658	3	PRELID1	4.56253e-25	0.472215	0.774	0.611	9.32855e-21	7.46277e-73	0.560731	0.859	0.761	1.52584e-68	4.56253e-25	1.49255e-73	PRELI domain containing 1 [Source:HGNC Symbol
659	3	RPS13	1.44978e-44	0.423652	0.998	0.997	2.96421e-40	1.09142e-72	0.406831	0.997	0.999	2.23152e-68	1.44978e-44	2.18285e-72	ribosomal protein S13 [Source:HGNC Symbol
660	3	PNN	14.9669	0.261274	0.788	0.671	306013	3.12837e-73	0.672118	0.831	0.683	6.39626e-68	14.9669	6.25673e-72	pinin, desmosome associated protein [Source:HGNC Symbol
661	3	SNHG12	1.06137e-72	0.66357	0.432	0.127	2.17007e-68	1.78165e-62	0.602086	0.359	0.126	3.64276e-58	1.78165e-62	2.12273e-71	small nucleolar RNA host gene 12 [Source:HGNC Symbol
662	3	CAPN10-DT	3.27031e-61	0.319868	0.172	0.022	6.68647e-57	1.88955e-73	0.399721	0.193	0.034	3.86337e-67	3.27031e-61	3.77909e-71	CAPN10 divergent transcript [Source:HGNC Symbol
663	3	SNHG8	2.386e-72	0.785872	0.715	0.367	4.87841e-67	8.07313e-42	0.652112	0.613	0.416	1.65063e-37	8.07313e-42	4.77199e-71	small nucleolar RNA host gene 8 [Source:HGNC Symbol
664	3	TCEAL9	9.07054e-45	0.633759	0.848	0.633	1.85456e-40	5.187e-71	0.757171	0.828	0.685	1.06053e-67	9.07054e-45	1.0374e-70	transcription elongation factor A like 9 [Source:HGNC Symbol
665	3	GADD45B	1.32059e-44	0.775688	0.432	0.158	2.70008e-42	6.08366e-71	0.624595	0.383	0.127	1.24386e-66	1.32059e-44	1.21673e-70	growth arrest and DNA damage inducible beta [Source:HGNC Symbol
666	3	MAFG	8.69835e-55	0.487861	0.477	0.171	1.77847e-50	1.66585e-70	0.638267	0.473	0.206	3.40599e-66	8.69835e-55	3.3317e-70	MAF bZIP transcription factor G [Source:HGNC Symbol
667	3	SQSTM1	5.09206e-70	0.773846	0.657	0.317	1.04112e-65	2.46185e-11	0.495716	0.459	0.345	5.0335e-07	2.46185e-11	1.01841e-69	sequestosome 1 [Source:HGNC Symbol
668	3	SF3B5	49863.3	0.252456	0.747	0.705	1.01951e+09	1.73756e-69	0.673983	0.849	0.763	3.55261e-65	49863.3	3.47511e-69	splicing factor 3b subunit 5 [Source:HGNC Symbol
669	3	MED10	7.87083e-54	0.592717	0.731	0.434	1.60927e-49	4.03878e-69	0.628029	0.678	0.441	8.25769e-65	7.87083e-54	8.07756e-69	mediator complex subunit 10 [Source:HGNC Symbol
670	3	KHDC4	1.39061e-25	0.396868	0.331	0.128	2.84324e-21	5.79371e-69	0.551076	0.383	0.138	1.18458e-64	1.39061e-25	1.15874e-68	KH domain containing 4, pre-mRNA splicing factor [Source:HGNC Symbol
671	3	AEN	1.19076e-44	0.348668	0.285	0.074	2.43462e-40	8.05448e-69	0.437222	0.305	0.086	1.64682e-65	1.19076e-44	1.6109e-68	apoptosis enhancing nuclease [Source:HGNC Symbol
672	3	TRA2B	1.08338e-11	0.423883	0.79	0.643	2.21508e-08	1.05947e-68	0.659085	0.818	0.665	2.16618e-64	1.08338e-11	2.11893e-68	transformer 2 beta homolog [Source:HGNC Symbol
673	3	CBX4	1.08552e-68	0.602387	0.57	0.216	2.21945e-65	534.269	0.278454	0.322	0.238	1.09237e+06	534.269	2.17104e-68	chromobox 4 [Source:HGNC Symbol
674	3	EMC7	1.20072e-13	0.383222	0.606	0.41	2.45499e-10	1.09837e-68	0.647275	0.657	0.422	2.24573e-64	1.20072e-13	2.19674e-69	ER membrane protein complex subunit 7 [Source:HGNC Symbol
675	3	HSPD1	1.24501e-68	0.756393	0.923	0.85	2.54554e-64	5.48293e-33	0.438755	0.902	0.88	1.12104e-27	5.48293e-33	2.49001e-69	heat shock protein family D (Hsp60) member 1 [Source:HGNC Symbol
676	3	DEDD2	3.16097e-68	0.453003	0.412	0.114	6.46293e-64	6.4629e-11	0.274596	0.232	0.111	1.32141e-06	6.4629e-11	6.32195e-68	death effector domain containing 2 [Source:HGNC Symbol
677	3	USPL1	5.93699e-16	0.265448	0.273	0.106	1.21388e-11	5.67554e-68	0.510325	0.358	0.12	1.16042e-63	5.93699e-16	1.13511e-67	ubiquitin specific peptidase like 1 [Source:HGNC Symbol
678	3	SIKE1	1.05812e-67	0.61095	0.578	0.236	2.16342e-63	2.65948e-59	0.582293	0.495	0.246	5.43756e-55	2.65948e-59	2.11623e-67	suppressor of IKBKE 1 [Source:HGNC Symbol
679	3	SRSF5	9.4197e-10	0.373578	0.855	0.757	1.92595e-05	1.60824e-67	0.681632	0.829	0.736	3.28821e-63	9.4197e-10	3.21648e-67	serine and arginine rich splicing factor 5 [Source:HGNC Symbol
680	3	CCDC59	5.65925e-28	0.479108	0.687	0.427	1.15709e-23	1.90732e-67	0.692266	0.636	0.395	3.8997e-63	5.65925e-28	3.81464e-67	coiled-coil domain containing 59 [Source:HGNC Symbol
681	3	SRSF1	5558.44	0.287647	0.444	0.325	1.13648e+08	1.95242e-67	0.664284	0.611	0.354	3.99191e-63	5558.44	3.90483e-67	serine and arginine rich splicing factor 1 [Source:HGNC Symbol
682	3	DNAJA1	3.92458e-17	0.337967	0.978	0.934	8.0242e-12	3.90032e-67	0.49299	0.952	0.932	7.9746e-63	3.92458e-17	7.80065e-67	DnaJ heat shock protein family (Hsp40) member A1 [Source:HGNC Symbol
683	3	LRIF1	5.78195e-67	0.668351	0.535	0.199	1.18218e-63	4.43412e-67	0.61041	0.432	0.177	9.06601e-63	5.78195e-67	8.86825e-68	ligand dependent nuclear receptor interacting factor 1 [Source:HGNC Symbol
684	3	CNBP	1.49802e-13	0.391015	0.798	0.646	3.06285e-09	4.01581e-66	0.636333	0.842	0.724	8.21073e-62	1.49802e-13	8.03162e-66	CCHC-type zinc finger nucleic acid binding protein [Source:HGNC Symbol
685	3	SAR1A	1.16988e-50	0.568311	0.644	0.326	2.39194e-46	4.84874e-66	0.634841	0.586	0.333	9.91373e-62	1.16988e-50	9.69748e-66	secretion associated Ras related GTPase 1A [Source:HGNC Symbol
686	3	JMJD6	5.80176e-66	0.507631	0.465	0.149	1.18623e-61	3.32618e-56	0.514153	0.379	0.149	6.80071e-52	3.32618e-56	1.16035e-65	jumonji domain containing 6, arginine demethylase and lysine hydroxylase [Source:HGNC Symbol
687	3	PURB	7.96537e-15	0.432068	0.408	0.211	1.6286e-10	1.06849e-65	0.617462	0.425	0.174	2.18463e-61	7.96537e-15	2.13697e-65	purine rich element binding protein B [Source:HGNC Symbol
688	3	TCP1	1.83458e-65	0.642765	0.883	0.68	3.75098e-61	9.17045e-64	0.545375	0.874	0.766	1.87499e-59	9.17045e-64	3.66916e-65	t-complex 1 [Source:HGNC Symbol
689	3	PRPF38B	21174	0.284234	0.602	0.492	4.32924e+08	2.66844e-65	0.756055	0.698	0.483	5.45588e-61	21174	5.33687e-65	pre-mRNA processing factor 38B [Source:HGNC Symbol
690	3	TXNL1	2.9541e-05	0.291657	0.8	0.674	0.603995	6.5121e-64	0.627713	0.821	0.689	1.33146e-59	2.9541e-05	1.30242e-63	thioredoxin like 1 [Source:HGNC Symbol
691	3	ANKRD11	9.64739e-25	0.497556	0.802	0.661	1.9725e-20	6.78576e-64	0.631577	0.839	0.724	1.38742e-59	9.64739e-25	1.35715e-63	ankyrin repeat domain 11 [Source:HGNC Symbol
692	3	MPC1	7.91325e-64	0.809111	0.642	0.327	1.61794e-59	0.433926	0.258487	0.386	0.447	1	0.433926	1.58265e-63	mitochondrial pyruvate carrier 1 [Source:HGNC Symbol
693	3	C19orf24	1.15452e-23	0.346996	0.362	0.149	2.36054e-19	1.64537e-63	0.590159	0.477	0.222	3.36412e-58	1.15452e-23	3.29074e-62	chromosome 19 open reading frame 24 [Source:HGNC Symbol
694	3	C8orf33	0.010706	0.280052	0.499	0.33	218.894	9.16767e-62	0.676846	0.615	0.382	1.87442e-57	0.010706	1.83353e-61	chromosome 8 open reading frame 33 [Source:HGNC Symbol
695	3	KIAA1143	0.000310297	0.272343	0.37	0.213	6.34434	1.19498e-61	0.591439	0.498	0.244	2.44326e-58	0.000310297	2.38996e-62	KIAA1143 [Source:HGNC Symbol
696	3	SMNDC1	0.000298318	0.329798	0.537	0.373	6.09942	1.32105e-62	0.67084	0.579	0.337	2.70101e-57	0.000298318	2.64209e-61	survival motor neuron domain containing 1 [Source:HGNC Symbol
697	3	SRPRB	1.94545e-61	0.520768	0.509	0.182	3.97767e-57	3.07299	0.268933	0.301	0.206	62830.4	3.07299	3.89091e-61	SRP receptor subunit beta [Source:HGNC Symbol
698	3	MED26	1.759e-17	0.250502	0.202	0.063	3.59646e-13	5.68625e-61	0.457398	0.236	0.059	1.16261e-56	1.759e-17	1.13725e-60	mediator complex subunit 26 [Source:HGNC Symbol
699	3	ZNF791	2.60809e-09	0.303863	0.426	0.245	0.00533251	8.38885e-61	0.58836	0.485	0.235	1.71518e-56	2.60809e-09	1.67777e-60	zinc finger protein 791 [Source:HGNC Symbol
700	3	POFUT2	9.18502e-43	0.284077	0.281	0.073	1.87797e-38	8.96658e-61	0.362813	0.234	0.057	1.83331e-56	9.18502e-43	1.79332e-60	protein O-fucosyltransferase 2 [Source:HGNC Symbol
701	3	GFPT1	1.65876e-60	0.65706	0.622	0.305	3.3915e-56	715990	0.283597	0.358	0.305	0.00146391	715990	3.31752e-60	glutamine--fructose-6-phosphate transaminase 1 [Source:HGNC Symbol
702	3	PSMA5	2.18925e-60	0.632892	0.788	0.513	4.47613e-56	2.87383e-44	0.566378	0.69	0.568	5.87583e-40	2.87383e-44	4.37849e-60	proteasome subunit alpha 5 [Source:HGNC Symbol
703	3	WDR74	2.77828e-27	0.361553	0.43	0.193	5.68048e-24	2.20116e-60	0.612064	0.498	0.245	4.50049e-56	2.77828e-27	4.40231e-60	WD repeat domain 74 [Source:HGNC Symbol
704	3	NPRL2	3.59994e-60	0.550475	0.485	0.171	7.36045e-56	2.21699e-19	0.369998	0.331	0.172	4.53287e-16	2.21699e-19	7.19989e-60	NPR2 like, GATOR1 complex subunit [Source:HGNC Symbol
705	3	SELENOS	8.44666e-60	0.674537	0.76	0.48	1.727e-56	1.78679e-50	0.619967	0.669	0.491	3.65326e-45	1.78679e-50	1.68933e-59	selenoprotein S [Source:HGNC Symbol
706	3	HM13	1.07154e-59	0.717748	0.739	0.461	2.19088e-55	2.36555e-17	0.459477	0.648	0.581	4.8366e-13	2.36555e-17	2.14309e-59	histocompatibility minor 13 [Source:HGNC Symbol
707	3	ATP6V1D	3.68373e-17	0.44554	0.665	0.479	7.53175e-13	1.1727e-59	0.69502	0.695	0.527	2.3977e-56	3.68373e-17	2.3454e-59	ATPase H+ transporting V1 subunit D [Source:HGNC Symbol
708	3	ZCCHC7	1.72027e-60	0.591565	0.535	0.216	3.51727e-55	3.89672e-07	0.340698	0.326	0.202	0.00796723	3.89672e-07	3.44054e-59	zinc finger CCHC-type containing 7 [Source:HGNC Symbol
709	3	ENY2	6.68463e-05	0.280383	0.84	0.715	1.36674	2.62682e-59	0.522383	0.863	0.746	5.37079e-55	6.68463e-05	5.25363e-59	ENY2 transcription and export complex 2 subunit [Source:HGNC Symbol
710	3	NCBP2-AS2	8.22174	0.287928	0.471	0.321	168102	2.90826e-59	0.688182	0.627	0.401	5.94622e-55	8.22174	5.81651e-59	NCBP2 antisense RNA 2 (head to head) [Source:HGNC Symbol
711	3	SRSF7	1.19359e+07	0.324314	0.804	0.751	0.024404	8.40092e-59	0.630719	0.853	0.757	1.71765e-54	1.19359e+07	1.68018e-58	serine and arginine rich splicing factor 7 [Source:HGNC Symbol
712	3	BBC3	9.97304e-59	0.584346	0.521	0.194	2.03909e-54	2.29016e-12	0.443801	0.331	0.192	4.68246e-08	2.29016e-12	1.99461e-59	BCL2 binding component 3 [Source:HGNC Symbol
713	3	MUC20-OT1	1.08703e-10	0.359111	0.495	0.295	2.22255e-06	4.45849e-58	0.619833	0.517	0.271	9.11584e-55	1.08703e-10	8.91699e-59	MUC20 overlapping transcript [Source:HGNC Symbol
714	3	TMEM208	6.28755e-17	0.483876	0.592	0.409	1.28555e-13	4.99337e-58	0.606016	0.657	0.458	1.02094e-54	6.28755e-17	9.98674e-58	transmembrane protein 208 [Source:HGNC Symbol
715	3	ACBD3	1.27759e-57	0.579412	0.632	0.299	2.61217e-53	1.56083e-16	0.382246	0.434	0.277	3.19127e-12	1.56083e-16	2.55519e-57	acyl-CoA binding domain containing 3 [Source:HGNC Symbol
716	3	WHAMM	1.76047e-38	0.3398	0.297	0.086	3.59947e-34	2.15743e-57	0.446393	0.303	0.097	4.41108e-53	1.76047e-38	4.31485e-57	WASP homolog associated with actin, golgi membranes and microtubules [Source:HGNC Symbol
717	3	CCPG1	2.39072e-57	0.649204	0.531	0.223	4.88806e-53	0.00472614	0.328502	0.306	0.2	96.6306	0.00472614	4.78144e-57	cell cycle progression 1 [Source:HGNC Symbol
718	3	HLA-B	5.78279e-57	0.596118	0.434	0.143	1.18235e-52	2.32673e-26	0.643322	0.487	0.299	4.75722e-22	2.32673e-26	1.15656e-56	major histocompatibility complex, class I, B [Source:HGNC Symbol
719	3	ST13	1.78259e-48	0.546265	0.909	0.786	3.64469e-44	8.12757e-57	0.476177	0.888	0.807	1.66176e-52	1.78259e-48	1.62551e-56	ST13 Hsp70 interacting protein [Source:HGNC Symbol
720	3	TBC1D15	8.53698e-57	0.509885	0.497	0.188	1.74547e-52	0.000248778	0.304902	0.283	0.171	5.08652	0.000248778	1.7074e-56	TBC1 domain family member 15 [Source:HGNC Symbol
721	3	THUMPD3-AS1	0.667223	0.311852	0.592	0.46	136420	2.13461e-56	0.685389	0.692	0.487	4.36443e-52	0.667223	4.26922e-56	THUMPD3 antisense RNA 1 [Source:HGNC Symbol
722	3	PRPF4	3.1287e-27	0.355146	0.41	0.175	6.39694e-23	8.08041e-57	0.566586	0.432	0.192	1.65212e-51	3.1287e-27	1.61608e-55	pre-mRNA processing factor 4 [Source:HGNC Symbol
723	3	MTRF1L	0.00129496	0.26301	0.354	0.198	26.4767	1.20492e-55	0.537796	0.439	0.197	2.46359e-51	0.00129496	2.40985e-55	mitochondrial translational release factor 1 like [Source:HGNC Symbol
724	3	POLR2A	4.09192e-55	0.655323	0.61	0.296	8.36635e-51	2.24241e-48	0.665081	0.506	0.284	4.58483e-44	2.24241e-48	8.18385e-55	RNA polymerase II subunit A [Source:HGNC Symbol
725	3	SEC31A	6.73819e-55	0.652501	0.711	0.4	1.37769e-50	9.07478e-05	0.368871	0.487	0.395	1.85543	9.07478e-05	1.34764e-54	SEC31 homolog A, COPII coat complex component [Source:HGNC Symbol
726	3	AC012360,3	102.827	0.250672	0.257	0.144	2.10239e+06	7.83697e-55	0.543351	0.364	0.139	1.60235e-50	102.827	1.56739e-54	novel transcript
727	3	FNIP1	3.6213e-31	0.441121	0.457	0.207	7.40412e-26	1.02188e-54	0.590374	0.473	0.23	2.08933e-50	3.6213e-31	2.04376e-54	folliculin interacting protein 1 [Source:HGNC Symbol
728	3	NOM1	2.53254e-22	0.328355	0.311	0.12	5.17804e-18	2.28967e-54	0.494	0.357	0.136	4.68147e-50	2.53254e-22	4.57935e-54	nucleolar protein with MIF4G domain 1 [Source:HGNC Symbol
729	3	HSPB1	3.55133e-54	1.045	0.737	0.446	7.26105e-50	1.13137e-46	0.842753	0.713	0.561	2.31319e-42	1.13137e-46	7.10266e-54	heat shock protein family B (small) member 1 [Source:HGNC Symbol
730	3	UPP1	3.70049e-54	0.453004	0.271	0.061	7.56603e-50	1.5032e-21	0.265495	0.129	0.034	3.07344e-17	1.5032e-21	7.40098e-54	uridine phosphorylase 1 [Source:HGNC Symbol
731	3	C1orf109	3.59888e-38	0.369161	0.36	0.123	7.35827e-34	3.74799e-54	0.499251	0.369	0.145	7.66314e-50	3.59888e-38	7.49598e-56	chromosome 1 open reading frame 109 [Source:HGNC Symbol
732	3	ATF4	2.30442e-53	0.628953	0.836	0.587	4.71162e-49	3.78785e-54	0.571793	0.729	0.54	7.74463e-50	2.30442e-53	7.57569e-54	activating transcription factor 4 [Source:HGNC Symbol
733	3	OSBP	4.52578e-54	0.485571	0.477	0.174	9.25341e-50	1.78469e-15	0.367092	0.322	0.177	3.64899e-11	1.78469e-15	9.05156e-55	oxysterol binding protein [Source:HGNC Symbol
734	3	CALU	7.59646e-54	0.603957	0.711	0.388	1.55317e-49	1421.38	0.293525	0.492	0.449	2.90615e+07	1421.38	1.51929e-53	calumenin [Source:HGNC Symbol
735	3	NORAD	1.35359e-23	0.533065	0.749	0.516	2.76754e-19	8.14296e-54	0.672311	0.698	0.516	1.66491e-49	1.35359e-23	1.62859e-53	non-coding RNA activated by DNA damage [Source:HGNC Symbol
736	3	TAF1D	2.69369e-28	0.522378	0.756	0.529	5.50751e-24	2.33232e-54	0.576503	0.691	0.493	4.76867e-49	2.69369e-28	4.66465e-53	TATA-box binding protein associated factor, RNA polymerase I subunit D [Source:HGNC Symbol
737	3	GTF2B	5.57655e-16	0.447386	0.503	0.293	1.14018e-11	4.14508e-53	0.629694	0.519	0.29	8.47503e-49	5.57655e-16	8.29016e-53	general transcription factor IIB [Source:HGNC Symbol
738	3	WDR45B	4.06805e-29	0.424036	0.586	0.32	8.31754e-25	7.71956e-53	0.60726	0.557	0.322	1.57834e-48	4.06805e-29	1.54391e-52	WD repeat domain 45B [Source:HGNC Symbol
739	3	HSPE1	1.28707e-52	0.737918	0.933	0.838	2.63154e-49	3.93475e-48	0.528699	0.913	0.908	8.04499e-44	3.93475e-48	2.57413e-52	heat shock protein family E (Hsp10) member 1 [Source:HGNC Symbol
740	3	SUGT1	1.73341e-52	0.597541	0.82	0.59	3.54413e-48	2.05663e+06	0.265159	0.559	0.564	0.000420498	2.05663e+06	3.46682e-52	SGT1 homolog, MIS12 kinetochore complex assembly cochaperone [Source:HGNC Symbol
741	3	MFAP1	1.40909	0.297073	0.537	0.397	28810.2	1.79205e-52	0.634093	0.603	0.392	3.66403e-48	1.40909	3.5841e-55	microfibril associated protein 1 [Source:HGNC Symbol
742	3	HEXIM1	1.04022e-07	0.40715	0.384	0.211	0.00212683	1.97502e-52	0.532985	0.394	0.163	4.03812e-48	1.04022e-07	3.95003e-52	HEXIM P-TEFb complex subunit 1 [Source:HGNC Symbol
743	3	MDM2	3.3236e-21	0.485299	0.467	0.243	6.79544e-17	2.04471e-52	0.971236	0.499	0.272	4.18061e-48	3.3236e-21	4.08942e-52	MDM2 proto-oncogene [Source:HGNC Symbol
744	3	LRRC59	2.40135e-23	0.417051	0.515	0.271	4.90981e-19	4.71146e-52	0.576657	0.53	0.301	9.63305e-49	2.40135e-23	9.42292e-52	leucine rich repeat containing 59 [Source:HGNC Symbol
745	3	YY1	1.45638e-08	0.366971	0.745	0.58	0.000297772	6.08443e-52	0.597682	0.752	0.595	1.24402e-47	1.45638e-08	1.21689e-51	YY1 transcription factor [Source:HGNC Symbol
746	3	EIF3H	3.22393e-15	0.367786	0.873	0.791	6.59164e-11	6.10065e-53	0.471197	0.863	0.791	1.24734e-47	3.22393e-15	1.22013e-51	eukaryotic translation initiation factor 3 subunit H [Source:HGNC Symbol
747	3	GOLGA2	1.22418e-52	0.565727	0.622	0.306	2.50297e-47	1.03345e-08	0.328775	0.429	0.301	0.000211298	1.03345e-08	2.44837e-51	golgin A2 [Source:HGNC Symbol
748	3	SEPHS2	1.03953e-50	0.657478	0.582	0.279	2.12543e-46	1.5323e-51	0.625444	0.559	0.336	3.13294e-47	1.03953e-50	3.0646e-51	selenophosphate synthetase 2 [Source:HGNC Symbol
749	3	DCAF13	2.54007e-51	0.616925	0.626	0.318	5.19342e-47	2.15621e-14	0.405946	0.495	0.366	4.40859e-10	2.15621e-14	5.08013e-51	DDB1 and CUL4 associated factor 13 [Source:HGNC Symbol
750	3	NARS	3.43955e-51	0.620822	0.77	0.514	7.0325e-47	0.0284995	0.309788	0.562	0.516	582.701	0.0284995	6.8791e-51	asparaginyl-tRNA synthetase [Source:HGNC Symbol
751	3	CHMP2B	3.55661e-24	0.39262	0.501	0.255	7.27185e-20	4.31901e-51	0.558388	0.516	0.278	8.83064e-47	3.55661e-24	8.63801e-51	charged multivesicular body protein 2B [Source:HGNC Symbol
752	3	DDX55	3.76281e-19	0.327811	0.315	0.128	7.69343e-16	9.70333e-51	0.48056	0.362	0.142	1.98394e-46	3.76281e-19	1.94067e-50	DEAD-box helicase 55 [Source:HGNC Symbol
753	3	CIR1	1.0166e-28	0.490834	0.695	0.444	2.07853e-24	1.37092e-52	0.668618	0.635	0.425	2.80299e-46	1.0166e-28	2.74185e-50	corepressor interacting with RBPJ, 1 [Source:HGNC Symbol
754	3	TMF1	1.65103e-50	0.589326	0.673	0.374	3.37569e-46	8.46467e-45	0.597992	0.548	0.34	1.73069e-40	8.46467e-45	3.30205e-50	TATA element modulatory factor 1 [Source:HGNC Symbol
755	3	OAZ1	4.84398e-13	0.306979	0.956	0.924	9.90399e-10	3.96764e-50	0.445477	0.958	0.944	8.11224e-46	4.84398e-13	7.93529e-50	ornithine decarboxylase antizyme 1 [Source:HGNC Symbol
756	3	UFM1	4.27028e-50	0.596815	0.741	0.459	8.73102e-46	4.06206e-28	0.493077	0.576	0.418	8.3053e-24	4.06206e-28	8.54057e-50	ubiquitin fold modifier 1 [Source:HGNC Symbol
757	3	BOD1L1	3.27158e-11	0.370627	0.782	0.604	6.68907e-06	8.46003e-50	0.579233	0.768	0.605	1.72974e-45	3.27158e-11	1.69201e-49	biorientation of chromosomes in cell division 1 like 1 [Source:HGNC Symbol
758	3	SNHG7	3.74606e-18	0.420311	0.679	0.464	7.65919e-14	8.93555e-50	0.580474	0.66	0.471	1.82696e-45	3.74606e-18	1.78711e-49	small nucleolar RNA host gene 7 [Source:HGNC Symbol
759	3	TXNL4B	3.5541e-30	0.272311	0.222	0.058	7.26671e-26	1.43875e-49	0.361691	0.227	0.061	2.94166e-45	3.5541e-30	2.87749e-49	thioredoxin like 4B [Source:HGNC Symbol
760	3	ARL1	4.27225e-50	0.584666	0.588	0.285	8.73505e-45	6.35259e-20	0.457114	0.417	0.256	1.29885e-15	6.35259e-20	8.5445e-49	ADP ribosylation factor like GTPase 1 [Source:HGNC Symbol
761	3	FBXO22	3.61308e-26	0.522117	0.543	0.293	7.38731e-22	9.15316e-49	0.646342	0.517	0.295	1.87145e-44	3.61308e-26	1.83063e-48	F-box protein 22 [Source:HGNC Symbol
762	3	RNF6	1.48573e-31	0.377003	0.305	0.102	3.03772e-27	1.30245e-48	0.483619	0.284	0.095	2.66298e-45	1.48573e-31	2.60489e-48	ring finger protein 6 [Source:HGNC Symbol
763	3	ZBTB43	1.17032e-16	0.320685	0.325	0.143	2.39284e-11	2.53175e-48	0.493685	0.362	0.148	5.17641e-44	1.17032e-16	5.06349e-48	zinc finger and BTB domain containing 43 [Source:HGNC Symbol
764	3	LARP4	1.26051e-16	0.339069	0.376	0.176	2.57725e-12	1.01626e-47	0.524997	0.427	0.201	2.07785e-43	1.26051e-16	2.03253e-47	La ribonucleoprotein domain family member 4 [Source:HGNC Symbol
765	3	ARF1	1.04706e-47	0.487234	0.905	0.744	2.14083e-43	4.78787e-26	0.38495	0.786	0.723	9.78929e-22	4.78787e-26	2.09413e-47	ADP ribosylation factor 1 [Source:HGNC Symbol
766	3	BUD23	1.69771e-13	0.402916	0.523	0.324	3.47114e-09	1.29412e-47	0.608341	0.601	0.396	2.64595e-43	1.69771e-13	2.58823e-47	BUD23 rRNA methyltransferase and ribosome maturation factor [Source:HGNC Symbol
767	3	CHORDC1	1.34824e-47	0.61823	0.723	0.43	2.75662e-43	1.56628e-11	0.394694	0.506	0.39	3.20241e-07	1.56628e-11	2.69649e-47	cysteine and histidine rich domain containing 1 [Source:HGNC Symbol
768	3	DPH3	3.69224e-47	0.453871	0.529	0.222	7.54916e-43	3.50917e-07	0.339583	0.337	0.224	0.717484	3.50917e-07	7.38449e-47	diphthamide biosynthesis 3 [Source:HGNC Symbol
769	3	CREB3	8.49634e-47	0.581686	0.578	0.282	1.73716e-42	68321.3	0.32365	0.378	0.323	1.3969e+09	68321.3	1.69927e-46	cAMP responsive element binding protein 3 [Source:HGNC Symbol
770	3	GNL2	1.19444e-47	0.487799	0.501	0.207	2.44215e-42	0.599824	0.281671	0.29	0.197	122640	0.599824	2.38888e-46	G protein nucleolar 2 [Source:HGNC Symbol
771	3	ZFPL1	1.38453e-46	0.532166	0.501	0.208	2.83082e-42	3.17472e-24	0.432188	0.375	0.2	6.49103e-20	3.17472e-24	2.76907e-46	zinc finger protein like 1 [Source:HGNC Symbol
772	3	TFAM	900373	0.255749	0.535	0.428	0.00018409	2.63468e-46	0.572931	0.656	0.469	5.38687e-42	900373	5.26937e-47	transcription factor A, mitochondrial [Source:HGNC Symbol
773	3	DDX39A	2.14166e-28	0.403958	0.509	0.245	4.37885e-25	2.6918e-46	0.593247	0.562	0.355	5.50366e-42	2.14166e-28	5.3836e-46	DExD-box helicase 39A [Source:HGNC Symbol
774	3	PHLDA3	4.3309e-23	0.365124	0.372	0.157	8.85496e-19	6.10851e-46	0.560929	0.407	0.184	1.24895e-41	4.3309e-23	1.2217e-45	pleckstrin homology like domain family A member 3 [Source:HGNC Symbol
775	3	LAMTOR5	0.522338	0.261184	0.81	0.756	10679.7	7.17016e-46	0.500739	0.836	0.791	1.46601e-41	0.522338	1.43403e-45	late endosomal/lysosomal adaptor, MAPK and MTOR activator 5 [Source:HGNC Symbol
776	3	PIM3	9.75863e-46	0.448239	0.392	0.132	1.99525e-41	1.10387e-13	0.387244	0.319	0.178	2.25696e-09	1.10387e-13	1.95173e-45	Pim-3 proto-oncogene, serine/threonine kinase [Source:HGNC Symbol
777	3	SNRPA1	7.42566e-15	0.384435	0.659	0.461	1.51825e-10	1.3269e-45	0.590574	0.662	0.482	2.71297e-41	7.42566e-15	2.65379e-45	small nuclear ribonucleoprotein polypeptide A' [Source:HGNC Symbol
778	3	PLCG2	2.70365	0.271374	0.459	0.311	55278.7	1.67062e-45	0.318083	0.547	0.314	3.41574e-41	2.70365	3.34123e-45	phospholipase C gamma 2 [Source:HGNC Symbol
779	3	P4HB	2.63423e-45	0.737358	0.729	0.481	5.38595e-41	5.17268e+06	0.272223	0.505	0.487	0.00105761	5.17268e+06	5.26847e-45	prolyl 4-hydroxylase subunit beta [Source:HGNC Symbol
780	3	NGDN	0.00232778	0.294305	0.428	0.271	47.5938	8.14447e-45	0.578313	0.484	0.273	1.66522e-40	0.00232778	1.62889e-44	neuroguidin [Source:HGNC Symbol
781	3	CAMLG	4.31868e-37	0.54752	0.836	0.672	8.82998e-33	1.2574e-44	0.569318	0.786	0.695	2.57088e-41	4.31868e-37	2.5148e-44	calcium modulating ligand [Source:HGNC Symbol
782	3	LTN1	1.26374e-44	0.520282	0.56	0.265	2.58383e-40	0.00477686	0.345834	0.361	0.259	97.6677	0.00477686	2.52747e-44	listerin E3 ubiquitin protein ligase 1 [Source:HGNC Symbol
783	3	HIST1H2BD	1.41303e-44	0.548861	0.386	0.131	2.88908e-40	3.52995e-18	0.364608	0.197	0.075	7.21734e-14	3.52995e-18	2.82606e-44	histone cluster 1 H2B family member d [Source:HGNC Symbol
784	3	EIF3M	1.59136e-44	0.540791	0.836	0.631	3.2537e-40	1.27376e-43	0.474547	0.752	0.64	2.60433e-39	1.27376e-43	3.18272e-44	eukaryotic translation initiation factor 3 subunit M [Source:HGNC Symbol
785	3	ISCU	2.64154e-44	0.542416	0.701	0.41	5.4009e-40	1.75097e-25	0.46612	0.597	0.465	3.58004e-21	1.75097e-25	5.28308e-44	iron-sulfur cluster assembly enzyme [Source:HGNC Symbol
786	3	PRPF3	1.50019e-09	0.259184	0.257	0.11	3.06729e-05	5.37177e-44	0.434906	0.305	0.113	1.09831e-39	1.50019e-09	1.07435e-43	pre-mRNA processing factor 3 [Source:HGNC Symbol
787	3	BAG5	2.63248e-17	0.384125	0.507	0.282	5.38237e-13	2.67333e-43	0.55255	0.505	0.288	5.46588e-39	2.63248e-17	5.34665e-43	BCL2 associated athanogene 5 [Source:HGNC Symbol
788	3	CREBRF	1.9005e-26	0.453924	0.408	0.181	3.88576e-22	3.43407e-43	0.46156	0.317	0.119	7.02129e-39	1.9005e-26	6.86814e-43	CREB3 regulatory factor [Source:HGNC Symbol
789	3	N4BP2L2	5.9558e-12	0.362006	0.792	0.634	1.21772e-07	3.635e-44	0.531474	0.738	0.61	7.43213e-39	5.9558e-12	7.27e-43	NEDD4 binding protein 2 like 2 [Source:HGNC Symbol
790	3	NOL7	3.92606e-43	0.585338	0.788	0.594	8.02722e-40	3.44102e-23	0.477243	0.709	0.633	7.03551e-19	3.44102e-23	7.85211e-43	nucleolar protein 7 [Source:HGNC Symbol
791	3	EIF1AD	6.24641e-27	0.326505	0.273	0.088	1.27714e-22	4.56997e-43	0.467951	0.319	0.124	9.34376e-39	6.24641e-27	9.13994e-43	eukaryotic translation initiation factor 1A domain containing [Source:HGNC Symbol
792	3	PTRH2	1.29998e-42	0.388681	0.416	0.148	2.65793e-38	8.03377e-38	0.465172	0.354	0.16	1.64258e-31	8.03377e-38	2.59996e-42	peptidyl-tRNA hydrolase 2 [Source:HGNC Symbol
793	3	CACYBP	1.77138e-42	0.601474	0.818	0.608	3.62176e-38	4.32269	0.326622	0.676	0.684	88381.8	4.32269	3.54276e-43	calcyclin binding protein [Source:HGNC Symbol
794	3	CDK12	0.00306264	0.340106	0.442	0.291	62.6187	2.19005e-42	0.522038	0.497	0.277	4.47777e-38	0.00306264	4.3801e-42	cyclin dependent kinase 12 [Source:HGNC Symbol
795	3	SEC61A1	9.1806e-42	0.478684	0.499	0.218	1.87707e-37	0.000126591	0.350654	0.372	0.266	2.58828	0.000126591	1.83612e-41	SEC61 translocon alpha 1 subunit [Source:HGNC Symbol
796	3	SDCBP	1.08791e-41	0.838699	0.703	0.483	2.22435e-37	333662	0.465219	0.537	0.529	6.82204e+08	333662	2.17583e-42	syndecan binding protein [Source:HGNC Symbol
797	3	EPM2AIP1	6.35726e-07	0.369529	0.519	0.344	0.012998	1.17953e-41	0.607276	0.564	0.36	2.41166e-37	6.35726e-07	2.35906e-41	EPM2A interacting protein 1 [Source:HGNC Symbol
798	3	SRFBP1	6.8221e-16	0.344091	0.426	0.22	1.39485e-11	1.79158e-41	0.516473	0.435	0.219	3.66306e-37	6.8221e-16	3.58315e-41	serum response factor binding protein 1 [Source:HGNC Symbol
799	3	NOL8	1.8385e-41	0.450145	0.448	0.178	3.75899e-37	4.09225e-32	0.456001	0.414	0.222	8.36701e-28	4.09225e-32	3.67699e-41	nucleolar protein 8 [Source:HGNC Symbol
800	3	NOLC1	4.23367e-39	0.471438	0.463	0.197	8.65617e-35	2.30888e-41	0.473413	0.382	0.172	4.72073e-37	4.23367e-39	4.61776e-42	nucleolar and coiled-body phosphoprotein 1 [Source:HGNC Symbol
801	3	RRN3	1.42764e-20	0.305979	0.317	0.126	2.91895e-16	3.17058e-41	0.455658	0.352	0.152	6.48256e-37	1.42764e-20	6.34116e-41	RRN3 homolog, RNA polymerase I transcription factor [Source:HGNC Symbol
802	3	DAD1	1.2594e-40	0.553155	0.863	0.749	2.57498e-36	9.76218e-31	0.493294	0.81	0.789	1.99597e-26	9.76218e-31	2.51881e-40	defender against cell death 1 [Source:HGNC Symbol
803	3	ZRANB2	1.92285e-40	0.540402	0.794	0.58	3.93146e-36	1.06703e-37	0.524125	0.712	0.601	2.18164e-33	1.06703e-37	3.8457e-40	zinc finger RANBP2-type containing 2 [Source:HGNC Symbol
804	3	COQ10B	1.33717e-39	0.391592	0.394	0.143	2.73397e-34	2.38111e-40	0.422169	0.331	0.137	4.86842e-36	1.33717e-39	4.76223e-40	coenzyme Q10B [Source:HGNC Symbol
805	3	GOSR2	4.40809e-40	0.487678	0.527	0.239	9.01277e-36	3.93968e-10	0.368692	0.393	0.261	8.05507e-06	3.93968e-10	8.81617e-40	golgi SNAP receptor complex member 2 [Source:HGNC Symbol
806	3	RPUSD2	1.98194e-26	0.259509	0.253	0.077	4.05228e-22	1.39732e-39	0.427627	0.336	0.141	2.85697e-35	1.98194e-26	2.79465e-39	RNA pseudouridine synthase domain containing 2 [Source:HGNC Symbol
807	3	RPL36AL	3.57946e-07	0.33223	0.851	0.819	0.000731855	1.95283e-39	0.461139	0.919	0.901	3.99276e-35	3.57946e-07	3.90567e-39	ribosomal protein L36a like [Source:HGNC Symbol
808	3	C16orf91	1.74836e-11	0.327216	0.366	0.182	3.57469e-07	2.6472e-39	0.489216	0.431	0.221	5.41247e-35	1.74836e-11	5.2944e-39	chromosome 16 open reading frame 91 [Source:HGNC Symbol
809	3	LSM3	7.26648e-21	0.446203	0.762	0.58	1.4857e-16	3.23446e-40	0.474077	0.808	0.733	6.61317e-35	7.26648e-21	6.46891e-39	LSM3 homolog, U6 small nuclear RNA and mRNA degradation associated [Source:HGNC Symbol
810	3	IFT20	3.94602e-39	0.52803	0.604	0.316	8.06803e-35	1.21752e-19	0.436096	0.414	0.25	2.48935e-15	1.21752e-19	7.89204e-39	intraflagellar transport 20 [Source:HGNC Symbol
811	3	RLF	1.39606e-06	0.275518	0.469	0.286	0.0285439	1.23086e-38	0.477767	0.431	0.22	2.51661e-34	1.39606e-06	2.46172e-38	rearranged L-myc fusion [Source:HGNC Symbol
812	3	SSR3	4.41017e-38	0.556812	0.713	0.472	9.01704e-34	3.32305e-16	0.416584	0.543	0.413	6.79431e-12	3.32305e-16	8.82034e-39	signal sequence receptor subunit 3 [Source:HGNC Symbol
813	3	EIF2B2	8.22529e-14	0.35359	0.416	0.218	1.68174e-09	5.41459e-38	0.488476	0.452	0.24	1.10707e-33	8.22529e-14	1.08292e-37	eukaryotic translation initiation factor 2B subunit beta [Source:HGNC Symbol
814	3	CCNK	1.33626e-24	0.35928	0.418	0.192	2.73212e-20	8.17767e-38	0.481871	0.401	0.197	1.67201e-33	1.33626e-24	1.63553e-37	cyclin K [Source:HGNC Symbol
815	3	SEC61B	3.2087e-22	0.406849	0.891	0.842	6.56052e-18	1.33074e-37	0.397196	0.937	0.914	2.72084e-34	3.2087e-22	2.66149e-37	SEC61 translocon beta subunit [Source:HGNC Symbol
816	3	CSKMT	132975	0.259099	0.224	0.133	2.7188e+09	1.92224e-37	0.561272	0.334	0.142	3.93021e-33	132975	3.84448e-37	citrate synthase lysine methyltransferase [Source:HGNC Symbol
817	3	UTP6	1.99981e-39	0.410833	0.471	0.199	4.08882e-33	5.06626e-23	0.423106	0.372	0.203	1.03585e-18	5.06626e-23	3.99963e-39	UTP6 small subunit processome component [Source:HGNC Symbol
818	3	ETF1	3.48176e-20	0.376921	0.442	0.225	7.1188e-16	2.96202e-37	0.479049	0.448	0.241	6.05614e-34	3.48176e-20	5.92404e-37	eukaryotic translation termination factor 1 [Source:HGNC Symbol
819	3	HBP1	3.48773e-38	0.376385	0.37	0.13	7.13101e-34	1.5018e-16	0.353409	0.263	0.126	3.07059e-11	1.5018e-16	6.97546e-37	HMG-box transcription factor 1 [Source:HGNC Symbol
820	3	DDX27	6.16367e-37	0.447681	0.467	0.197	1.26022e-33	4.51239e-30	0.458093	0.379	0.194	9.22604e-26	4.51239e-30	1.23273e-36	DEAD-box helicase 27 [Source:HGNC Symbol
821	3	UBE2B	4.90895e-33	0.482405	0.774	0.552	1.00368e-28	1.26728e-36	0.522131	0.715	0.578	2.59107e-32	4.90895e-33	2.53455e-37	ubiquitin conjugating enzyme E2 B [Source:HGNC Symbol
822	3	RMND5A	1.96695e-36	0.411488	0.451	0.184	4.02163e-32	5.40878e-16	0.38788	0.345	0.198	1.10588e-11	5.40878e-16	3.93391e-36	required for meiotic nuclear division 5 homolog A [Source:HGNC Symbol
823	3	GOSR1	7.48869e-12	0.366491	0.519	0.326	1.53114e-07	1.99426e-36	0.494605	0.524	0.328	4.07746e-32	7.48869e-12	3.98852e-36	golgi SNAP receptor complex member 1 [Source:HGNC Symbol
824	3	CDK11B	2.31796e-12	0.343634	0.432	0.233	4.7393e-08	2.41606e-36	0.498736	0.429	0.229	4.93988e-32	2.31796e-12	4.83212e-36	cyclin dependent kinase 11B [Source:HGNC Symbol
825	3	MPHOSPH10	3.22131e-36	0.529118	0.64	0.367	6.5863e-32	4.76511e-20	0.468138	0.554	0.416	9.74275e-17	4.76511e-20	6.44263e-36	M-phase phosphoprotein 10 [Source:HGNC Symbol
826	3	TMED9	1.34021e-29	0.449927	0.766	0.556	2.74019e-25	3.26967e-36	0.538756	0.669	0.553	6.68517e-33	1.34021e-29	6.53934e-36	transmembrane p24 trafficking protein 9 [Source:HGNC Symbol
827	3	FAM208B	3.40503e-09	0.266776	0.327	0.162	0.000696192	3.49458e-36	0.461591	0.372	0.176	7.14501e-32	3.40503e-09	6.98916e-36	transcription activation suppressor family member 2 [Source:HGNC Symbol
828	3	ATP6V0E1	1.98582e-11	0.428141	0.572	0.382	4.06022e-07	3.73714e-36	0.597345	0.639	0.497	7.64095e-32	1.98582e-11	7.47428e-36	ATPase H+ transporting V0 subunit e1 [Source:HGNC Symbol
829	3	SDE2	1.03971e-29	0.302375	0.289	0.093	2.12579e-25	5.82075e-36	0.382376	0.249	0.087	1.19011e-31	1.03971e-29	1.16415e-35	SDE2 telomere maintenance homolog [Source:HGNC Symbol
830	3	UTP23	0.000195914	0.275091	0.378	0.218	4.00566	5.91092e-36	0.48352	0.396	0.195	1.20855e-31	0.000195914	1.18218e-35	UTP23 small subunit processome component [Source:HGNC Symbol
831	3	METTL16	8.81019e-14	0.272821	0.335	0.151	1.80133e-10	7.77045e-36	0.431302	0.345	0.154	1.58875e-31	8.81019e-14	1.55409e-35	methyltransferase like 16 [Source:HGNC Symbol
832	3	TRIAP1	4.75113e-13	0.335368	0.428	0.228	9.71416e-09	8.13833e-36	0.563908	0.474	0.273	1.66396e-31	4.75113e-13	1.62767e-35	TP53 regulated inhibitor of apoptosis 1 [Source:HGNC Symbol
833	3	ZNF622	5.11337e-31	0.483536	0.519	0.263	1.04548e-26	8.18024e-36	0.519977	0.459	0.257	1.67253e-31	5.11337e-31	1.63605e-35	zinc finger protein 622 [Source:HGNC Symbol
834	3	SLU7	1.66955e-10	0.396892	0.481	0.293	3.41356e-07	9.25319e-36	0.57392	0.459	0.264	1.89191e-31	1.66955e-10	1.85064e-35	SLU7 homolog, splicing factor [Source:HGNC Symbol
835	3	TSN	2.9702e-11	0.341749	0.495	0.295	6.07288e-07	1.16155e-35	0.505503	0.516	0.32	2.37491e-31	2.9702e-11	2.32311e-35	translin [Source:HGNC Symbol
836	3	GLRX5	1.68068e-22	0.435007	0.735	0.538	3.43633e-18	1.33577e-35	0.523633	0.694	0.574	2.73111e-31	1.68068e-22	2.67153e-35	glutaredoxin 5 [Source:HGNC Symbol
837	3	ALKBH5	1.55449e-35	0.455091	0.588	0.304	3.17831e-32	3.94602e-23	0.436053	0.434	0.265	8.06803e-19	3.94602e-23	3.10898e-36	alkB homolog 5, RNA demethylase [Source:HGNC Symbol
838	3	UPF2	3.01341e-15	0.388561	0.547	0.332	6.16122e-11	1.63547e-36	0.526831	0.512	0.313	3.34388e-31	3.01341e-15	3.27094e-35	UPF2 regulator of nonsense mediated mRNA decay [Source:HGNC Symbol
839	3	SNHG19	0.00645147	0.280268	0.208	0.095	131.907	2.41606e-35	0.538265	0.327	0.142	4.93988e-31	0.00645147	4.83213e-35	small nucleolar RNA host gene 19 [Source:HGNC Symbol
840	3	GTF2F1	1.65798e-15	0.35243	0.545	0.327	3.38991e-11	4.78437e-35	0.516444	0.537	0.349	9.78212e-32	1.65798e-15	9.56874e-35	general transcription factor IIF subunit 1 [Source:HGNC Symbol
841	3	DIS3	2.18252e-32	0.466896	0.547	0.288	4.46238e-28	6.38035e-35	0.52367	0.473	0.276	1.30453e-30	2.18252e-32	1.27607e-34	DIS3 homolog, exosome endoribonuclease and 3'-5' exoribonuclease [Source:HGNC Symbol
842	3	ADRM1	4.78674e-05	0.291887	0.568	0.388	0.978698	8.68885e-35	0.514439	0.607	0.445	1.77652e-30	4.78674e-05	1.73777e-34	adhesion regulating molecule 1 [Source:HGNC Symbol
843	3	PIP4P1	3.03237e-32	0.462877	0.469	0.214	6.19998e-28	1.09048e-34	0.494865	0.455	0.255	2.2296e-30	3.03237e-32	2.18096e-34	phosphatidylinositol-4,5-bisphosphate 4-phosphatase 1 [Source:HGNC Symbol
844	3	RER1	1.82955e-34	0.523254	0.549	0.288	3.74069e-30	1.32814e-23	0.468817	0.492	0.331	2.71551e-19	1.32814e-23	3.6591e-34	retention in endoplasmic reticulum sorting receptor 1 [Source:HGNC Symbol
845	3	LONP1	1.85573e-34	0.403645	0.398	0.156	3.79423e-31	1.12298e-07	0.301025	0.305	0.18	0.000229605	1.12298e-07	3.71146e-34	lon peptidase 1, mitochondrial [Source:HGNC Symbol
846	3	BRIX1	8.32023e-33	0.458236	0.547	0.279	1.70116e-28	8.60814e-34	0.519933	0.513	0.328	1.76002e-30	8.32023e-33	1.72163e-35	biogenesis of ribosomes BRX1 [Source:HGNC Symbol
847	3	CHD2	7.9353e-10	0.338261	0.479	0.289	1.62245e-05	1.03638e-33	0.556345	0.478	0.284	2.11899e-30	7.9353e-10	2.07276e-33	chromodomain helicase DNA binding protein 2 [Source:HGNC Symbol
848	3	HIST1H1C	1.31336e-33	0.609095	0.438	0.183	2.6853e-29	2.36507e-07	0.435541	0.408	0.267	0.00483562	2.36507e-07	2.62673e-33	histone cluster 1 H1 family member c [Source:HGNC Symbol
849	3	RNF114	1.98252e-33	0.428821	0.499	0.232	4.05347e-32	2.0549e-06	0.323802	0.341	0.219	0.0420145	2.0549e-06	3.96505e-34	ring finger protein 114 [Source:HGNC Symbol
850	3	ATF5	2.65117e-33	0.597496	0.372	0.143	5.42058e-29	1346.77	0.332737	0.295	0.209	2.75361e+07	1346.77	5.30234e-33	activating transcription factor 5 [Source:HGNC Symbol
851	3	CHCHD7	4.23219e-33	0.414449	0.463	0.199	8.65313e-29	0.015318	0.301479	0.331	0.225	31.3191	0.015318	8.46437e-33	coiled-coil-helix-coiled-coil-helix domain containing 7 [Source:HGNC Symbol
852	3	YBX3	5.1124e-33	0.616425	0.451	0.203	1.04528e-28	2.78515e-19	0.561908	0.355	0.201	5.69452e-14	2.78515e-19	1.02248e-32	Y-box binding protein 3 [Source:HGNC Symbol
853	3	ARPC5L	4.05628	0.304699	0.487	0.353	82934.8	1.26424e-32	0.541547	0.622	0.474	2.58487e-28	4.05628	2.52848e-32	actin related protein 2/3 complex subunit 5 like [Source:HGNC Symbol
854	3	SYAP1	4.44506e-24	0.471416	0.669	0.468	9.08837e-20	1.47113e-32	0.479863	0.635	0.477	3.00788e-28	4.44506e-24	2.94227e-32	synapse associated protein 1 [Source:HGNC Symbol
855	3	H2AFJ	2.07145e-32	0.405327	0.291	0.093	4.23529e-28	9.08202e-30	0.566515	0.32	0.145	1.85691e-25	9.08202e-30	4.14291e-32	H2A histone family member J [Source:HGNC Symbol
856	3	MAP9	2.60999e-32	0.526017	0.655	0.404	5.33638e-28	1683.32	0.37211	0.497	0.46	3.44172e+07	1683.32	5.21997e-32	microtubule associated protein 9 [Source:HGNC Symbol
857	3	SURF4	3.03089e-32	0.429823	0.487	0.221	6.19696e-28	0.0497127	0.264023	0.323	0.222	10164.3	0.0497127	6.06179e-32	surfeit 4 [Source:HGNC Symbol
858	3	COPB2	3.81532e-32	0.470122	0.709	0.451	7.80081e-28	0.691135	0.32598	0.499	0.44	14130.9	0.691135	7.63065e-32	coatomer protein complex subunit beta 2 [Source:HGNC Symbol
859	3	RAB5A	2.12164e-19	0.375627	0.541	0.307	4.33791e-16	5.08516e-32	0.474818	0.463	0.268	1.03971e-27	2.12164e-19	1.01703e-32	RAB5A, member RAS oncogene family [Source:HGNC Symbol
860	3	GOLGA3	6.53431e-32	0.425586	0.428	0.179	1.33601e-27	55.4858	0.257396	0.29	0.201	1.13446e+06	55.4858	1.30686e-31	golgin A3 [Source:HGNC Symbol
861	3	HSPA5	6.6273e-32	1.19474	0.84	0.725	1.35502e-27	2.17563e-07	0.503584	0.768	0.708	0.0044483	2.17563e-07	1.32546e-31	heat shock protein family A (Hsp70) member 5 [Source:HGNC Symbol
862	3	CD63	2.20692e-31	0.525865	0.889	0.824	4.51228e-28	2.54463e-06	0.546155	0.773	0.836	0.0520276	2.54463e-06	4.41385e-31	CD63 molecule [Source:HGNC Symbol
863	3	CHMP5	0.365201	0.254766	0.741	0.645	7466.89	3.87455e-31	0.45869	0.755	0.661	7.92191e-27	0.365201	7.74911e-31	charged multivesicular body protein 5 [Source:HGNC Symbol
864	3	PPP1R15B	1.09022e-30	0.370699	0.396	0.158	2.22907e-26	4.31519e-11	0.355983	0.269	0.143	8.82285e-07	4.31519e-11	2.18045e-30	protein phosphatase 1 regulatory subunit 15B [Source:HGNC Symbol
865	3	GHITM	1.13731e-30	0.49559	0.77	0.577	2.32535e-27	5.10578e-22	0.398284	0.713	0.651	1.04393e-16	5.10578e-22	2.27462e-30	growth hormone inducible transmembrane protein [Source:HGNC Symbol
866	3	YKT6	1.05874e-22	0.327416	0.37	0.156	2.1647e-18	1.62686e-30	0.403262	0.345	0.163	3.32627e-26	1.05874e-22	3.25371e-30	YKT6 v-SNARE homolog [Source:HGNC Symbol
867	3	PELO	4.45399e-26	0.340413	0.341	0.13	9.10663e-22	2.17973e-30	0.376252	0.291	0.121	4.45667e-26	4.45399e-26	4.35945e-30	pelota mRNA surveillance and ribosome rescue factor [Source:HGNC Symbol
868	3	TRAM1	7.3171e-30	0.446157	0.479	0.231	1.49605e-25	2.4536e-30	0.44032	0.371	0.184	5.01663e-26	7.3171e-30	4.9072e-30	translocation associated membrane protein 1 [Source:HGNC Symbol
869	3	SF3A3	1.17924e-21	0.362039	0.568	0.317	2.41107e-17	2.75976e-30	0.491396	0.533	0.346	5.6426e-26	1.17924e-21	5.51951e-30	splicing factor 3a subunit 3 [Source:HGNC Symbol
870	3	PSMC4	2.13912e-27	0.457839	0.653	0.419	4.37365e-23	2.95625e-31	0.499697	0.62	0.486	6.04435e-26	2.13912e-27	5.9125e-30	proteasome 26S subunit, ATPase 4 [Source:HGNC Symbol
871	3	GPS2	3.06805e-15	0.298874	0.333	0.15	6.27294e-11	3.03884e-30	0.426046	0.361	0.176	6.21322e-26	3.06805e-15	6.07768e-30	G protein pathway suppressor 2 [Source:HGNC Symbol
872	3	RASSF1	3.69194e-30	0.299174	0.299	0.097	7.54853e-26	4.96377e-11	0.274304	0.207	0.093	1.01489e-06	4.96377e-11	7.38387e-30	Ras association domain family member 1 [Source:HGNC Symbol
873	3	IFRD1	4.83892e-30	0.492927	0.671	0.434	9.89366e-26	0.000527125	0.336703	0.503	0.412	10.7776	0.000527125	9.67784e-30	interferon related developmental regulator 1 [Source:HGNC Symbol
874	3	TGOLN2	224.692	0.250667	0.424	0.286	4.59405e+06	5.05931e-30	0.525017	0.449	0.269	1.03443e-25	224.692	1.01186e-30	trans-golgi network protein 2 [Source:HGNC Symbol
875	3	YIPF2	8.46808e-30	0.478841	0.432	0.194	1.73138e-25	30.8256	0.258335	0.267	0.176	630261	30.8256	1.69362e-29	Yip1 domain family member 2 [Source:HGNC Symbol
876	3	ARL5B	0.663932	0.295789	0.428	0.28	13574.7	1.61759e-29	0.469653	0.413	0.226	3.30732e-25	0.663932	3.23517e-29	ADP ribosylation factor like GTPase 5B [Source:HGNC Symbol
877	3	PSMA3	112.004	0.252344	0.659	0.556	229004	2.69068e-29	0.488546	0.698	0.616	5.50136e-25	112.004	5.38136e-29	proteasome subunit alpha 3 [Source:HGNC Symbol
878	3	NRBF2	1.18859e-19	0.394698	0.444	0.225	2.43019e-16	1.00359e-28	0.478233	0.41	0.228	2.05194e-24	1.18859e-19	2.00718e-28	nuclear receptor binding factor 2 [Source:HGNC Symbol
879	3	NAPA	2.51518e-28	0.456456	0.527	0.27	5.14254e-24	1.59989e-25	0.449391	0.54	0.375	3.27114e-22	1.59989e-25	5.03036e-28	NSF attachment protein alpha [Source:HGNC Symbol
880	3	POLR3D	3.82203e-28	0.427046	0.426	0.191	7.81452e-24	0.00115579	0.254551	0.306	0.192	23.6312	0.00115579	7.64406e-28	RNA polymerase III subunit D [Source:HGNC Symbol
881	3	TOGARAM1	8.28675e-12	0.274636	0.376	0.185	1.69431e-07	4.40189e-28	0.424801	0.354	0.173	9.00011e-24	8.28675e-12	8.80379e-28	TOG array regulator of axonemal microtubules 1 [Source:HGNC Symbol
882	3	SLF2	3.71593e-10	0.302329	0.325	0.156	7.59759e-06	7.73946e-28	0.484921	0.336	0.162	1.58241e-23	3.71593e-10	1.54789e-27	SMC5-SMC6 complex localization factor 2 [Source:HGNC Symbol
883	3	CCDC47	9.96956e-28	0.422857	0.57	0.312	2.03838e-23	4.50785e-07	0.380604	0.455	0.348	0.00921675	4.50785e-07	1.99391e-27	coiled-coil domain containing 47 [Source:HGNC Symbol
884	3	ATG101	1.4185e-27	0.438704	0.501	0.255	2.90026e-23	1.15928e-17	0.410094	0.443	0.288	2.37025e-13	1.15928e-17	2.837e-27	autophagy related 101 [Source:HGNC Symbol
885	3	ZNF330	1.86279e-27	0.402956	0.43	0.193	3.80867e-23	1.91955e-22	0.448749	0.376	0.211	3.9247e-18	1.91955e-22	3.72559e-27	zinc finger protein 330 [Source:HGNC Symbol
886	3	PTP4A1	1.05284e-19	0.421873	0.582	0.353	2.15264e-16	2.019e-27	0.517549	0.571	0.411	4.12805e-23	1.05284e-19	4.038e-27	protein tyrosine phosphatase 4A1 [Source:HGNC Symbol
887	3	KHSRP	20.9111	0.266124	0.463	0.326	427548	2.45267e-27	0.47765	0.51	0.341	5.01474e-23	20.9111	4.90535e-29	KH-type splicing regulatory protein [Source:HGNC Symbol
888	3	TMED2	4.3575e-27	0.461954	0.709	0.478	8.90934e-23	5.06523e-20	0.408856	0.614	0.502	1.03564e-15	5.06523e-20	8.71499e-27	transmembrane p24 trafficking protein 2 [Source:HGNC Symbol
889	3	TOX4	0.00534812	0.269487	0.562	0.391	109.348	1.12904e-26	0.477218	0.545	0.385	2.30843e-22	0.00534812	2.25808e-26	TOX high mobility group box family member 4 [Source:HGNC Symbol
890	3	CRIPT	1.68063e-26	0.444556	0.509	0.262	3.43621e-23	4.79429e-10	0.333151	0.376	0.244	9.80241e-06	4.79429e-10	3.36125e-26	CXXC repeat containing interactor of PDZ3 domain [Source:HGNC Symbol
891	3	KLHL28	2.44063e-26	0.403548	0.442	0.202	4.99011e-22	1.93137	0.27198	0.297	0.2	39488.8	1.93137	4.88126e-26	kelch like family member 28 [Source:HGNC Symbol
892	3	UBA52	9.2567e-13	0.277595	0.976	0.976	1.89262e-08	2.44159e-26	0.285678	0.986	0.99	4.99208e-22	9.2567e-13	4.88319e-27	ubiquitin A-52 residue ribosomal protein fusion product 1 [Source:HGNC Symbol
893	3	NPC2	3.28904e-26	0.467836	0.552	0.298	6.72477e-22	0.00220373	0.39193	0.434	0.33	4.50574	0.00220373	6.57808e-26	NPC intracellular cholesterol transporter 2 [Source:HGNC Symbol
894	3	OSTM1	5.96169e-26	0.332723	0.335	0.128	1.21893e-21	0.00827705	0.271079	0.257	0.154	169.233	0.00827705	1.19234e-25	osteoclastogenesis associated transmembrane protein 1 [Source:HGNC Symbol
895	3	TRAPPC2B	1.58708e-23	0.442096	0.485	0.251	3.24495e-19	6.65248e-26	0.455449	0.417	0.237	1.36017e-21	1.58708e-23	1.3305e-25	trafficking protein particle complex 2B [Source:HGNC Symbol
896	3	AMD1	1.18281e-13	0.401712	0.56	0.344	2.41837e-09	8.20695e-26	0.515326	0.544	0.389	1.67799e-21	1.18281e-13	1.64139e-25	adenosylmethionine decarboxylase 1 [Source:HGNC Symbol
897	3	NUDC	5.71733e-22	0.430618	0.818	0.66	1.16896e-17	9.29593e-26	0.426408	0.794	0.758	1.90065e-21	5.71733e-22	1.85919e-25	nuclear distribution C, dynein complex regulator [Source:HGNC Symbol
898	3	NUS1	9.60033e-26	0.364983	0.37	0.152	1.96288e-21	4.14313e-17	0.361972	0.298	0.155	8.47105e-13	4.14313e-17	1.92007e-25	NUS1 dehydrodolichyl diphosphate synthase subunit [Source:HGNC Symbol
899	3	M6PR	2.89802e-08	0.330752	0.436	0.258	0.000592529	1.47463e-25	0.443872	0.436	0.262	3.01503e-21	2.89802e-08	2.94926e-25	mannose-6-phosphate receptor, cation dependent [Source:HGNC Symbol
900	3	EIF3I	0.0234735	0.270202	0.737	0.646	479.94	2.03405e-25	0.380596	0.779	0.706	4.15883e-21	0.0234735	4.06811e-25	eukaryotic translation initiation factor 3 subunit I [Source:HGNC Symbol
901	3	NXT1	2.03541e-25	0.402989	0.461	0.219	4.1616e-21	8.25103e-12	0.359691	0.375	0.231	1.687e-07	8.25103e-12	4.07082e-25	nuclear transport factor 2 like export factor 1 [Source:HGNC Symbol
902	3	C2orf49	8.11444	0.257843	0.384	0.246	165908	2.3309e-25	0.444426	0.372	0.197	4.76576e-21	8.11444	4.6618e-25	chromosome 2 open reading frame 49 [Source:HGNC Symbol
903	3	EIF5B	5.80667e-21	0.438914	0.812	0.632	1.18723e-15	2.46052e-25	0.416491	0.786	0.731	5.03079e-21	5.80667e-21	4.92105e-25	eukaryotic translation initiation factor 5B [Source:HGNC Symbol
904	3	CD164	4.91728e-12	0.280847	0.37	0.182	1.00539e-07	6.0419e-25	0.42339	0.334	0.165	1.23533e-20	4.91728e-12	1.20838e-24	CD164 molecule [Source:HGNC Symbol
905	3	RNF113A	1.18107e-24	0.370778	0.39	0.168	2.41481e-20	5.74761e-12	0.347265	0.302	0.168	1.17516e-07	5.74761e-12	2.36213e-24	ring finger protein 113A [Source:HGNC Symbol
906	3	SUPT5H	2.26511e-08	0.29007	0.416	0.24	0.000463124	1.46856e-24	0.465617	0.446	0.279	3.00262e-20	2.26511e-08	2.93712e-24	SPT5 homolog, DSIF elongation factor subunit [Source:HGNC Symbol
907	3	AHSA1	2.3184e-24	0.463042	0.711	0.493	4.7402e-20	2.11409e-14	0.41088	0.607	0.518	4.32247e-10	2.11409e-14	4.6368e-24	activator of HSP90 ATPase activity 1 [Source:HGNC Symbol
908	3	C6orf62	2.62268e-24	0.415263	0.578	0.328	5.36234e-20	35069	0.258406	0.396	0.321	7.17021e+08	35069	5.24537e-24	chromosome 6 open reading frame 62 [Source:HGNC Symbol
909	3	ELOC	0.00698154	0.30981	0.77	0.656	142.744	6.79791e-24	0.440263	0.768	0.726	1.3899e-19	0.00698154	1.35958e-23	elongin C [Source:HGNC Symbol
910	3	HRK	7.2808e-24	0.415904	0.259	0.084	1.48863e-19	4.43867e-21	0.45209	0.246	0.104	9.07531e-17	4.43867e-21	1.45616e-23	harakiri, BCL2 interacting protein [Source:HGNC Symbol
911	3	NDUFAF4	0.00760339	0.28259	0.432	0.275	155.459	1.0619e-23	0.4454	0.487	0.313	2.17116e-19	0.00760339	2.1238e-23	NADH:ubiquinone oxidoreductase complex assembly factor 4 [Source:HGNC Symbol
912	3	GPATCH11	6.48836	0.279948	0.368	0.235	13266.1	3.19799e-23	0.433556	0.413	0.244	6.53862e-19	6.48836	6.39599e-23	G-patch domain containing 11 [Source:HGNC Symbol
913	3	UTP11	5.99258e-13	0.361985	0.547	0.343	1.22524e-08	7.30843e-23	0.516569	0.527	0.386	1.49428e-18	5.99258e-13	1.46169e-22	UTP11 small subunit processome component [Source:HGNC Symbol
914	3	TSR1	7.10369e-20	0.305658	0.37	0.162	1.45242e-15	1.41967e-22	0.395379	0.371	0.202	2.90266e-18	7.10369e-20	2.83934e-22	TSR1 ribosome maturation factor [Source:HGNC Symbol
915	3	HIST3H2A	2.61374e-22	0.478798	0.562	0.326	5.34406e-18	1.4666e-22	0.646031	0.531	0.381	2.99862e-19	2.61374e-22	2.93321e-22	histone cluster 3 H2A [Source:HGNC Symbol
916	3	GAR1	6.01642e-12	0.330289	0.378	0.193	1.23012e-07	4.9214e-22	0.417725	0.413	0.242	1.00623e-17	6.01642e-12	9.8428e-22	GAR1 ribonucleoprotein [Source:HGNC Symbol
917	3	BLZF1	5.24979e-18	0.286082	0.309	0.124	1.07337e-13	5.74839e-22	0.328771	0.239	0.098	1.17532e-17	5.24979e-18	1.14968e-21	basic leucine zipper nuclear factor 1 [Source:HGNC Symbol
918	3	TIMM44	7.84682e-22	0.387883	0.469	0.237	1.60436e-17	4700.57	0.260939	0.348	0.269	9.61079e+07	4700.57	1.56936e-21	translocase of inner mitochondrial membrane 44 [Source:HGNC Symbol
919	3	MAX	3.115e-13	0.318137	0.372	0.183	6.36892e-09	7.88728e-22	0.44309	0.383	0.218	1.61263e-17	3.115e-13	1.57746e-21	MYC associated factor X [Source:HGNC Symbol
920	3	PRPF6	1.08447e-21	0.446749	0.659	0.435	2.2173e-17	8.53957e-17	0.503186	0.552	0.448	1.746e-12	8.53957e-17	2.16893e-21	pre-mRNA processing factor 6 [Source:HGNC Symbol
921	3	EIF3B	8.05651e-12	0.31859	0.471	0.271	1.64723e-06	1.18059e-22	0.439971	0.48	0.317	2.41384e-18	8.05651e-12	2.36119e-22	eukaryotic translation initiation factor 3 subunit B [Source:HGNC Symbol
922	3	KRR1	8.70408e-06	0.291012	0.541	0.35	0.177964	1.55399e-21	0.493889	0.531	0.379	3.17728e-17	8.70408e-06	3.10797e-21	KRR1 small subunit processome component homolog [Source:HGNC Symbol
923	3	HAT1	1.77355e-21	0.336064	0.4	0.179	3.6262e-17	2.65206e-09	0.31389	0.348	0.216	0.00054224	2.65206e-09	3.5471e-21	histone acetyltransferase 1 [Source:HGNC Symbol
924	3	TOMM40	3.25703e-14	0.405275	0.56	0.362	6.65933e-11	1.94592e-21	0.461937	0.575	0.454	3.97863e-17	3.25703e-14	3.89184e-21	translocase of outer mitochondrial membrane 40 [Source:HGNC Symbol
925	3	C1orf35	2.27078e-21	0.374784	0.509	0.264	4.64283e-17	1.84059e-12	0.410383	0.439	0.296	3.76327e-08	1.84059e-12	4.54155e-21	chromosome 1 open reading frame 35 [Source:HGNC Symbol
926	3	TWISTNB	0.0231808	0.296345	0.315	0.177	47.3955	2.54724e-21	0.469447	0.341	0.182	5.20809e-17	0.0231808	5.09448e-21	TWIST neighbor [Source:HGNC Symbol
927	3	SERPINH1	3.4422e-21	0.398108	0.317	0.122	7.03792e-18	1.69196e-19	0.30344	0.2	0.074	3.45938e-15	1.69196e-19	6.88439e-21	serpin family H member 1 [Source:HGNC Symbol
928	3	ESCO1	2.30576e-16	0.351543	0.396	0.197	4.71436e-11	3.72443e-21	0.409044	0.35	0.187	7.61496e-17	2.30576e-16	7.44885e-21	establishment of sister chromatid cohesion N-acetyltransferase 1 [Source:HGNC Symbol
929	3	MKRN2	1.36215e-20	0.325009	0.366	0.159	2.78506e-16	2.35231e-14	0.346345	0.28	0.142	4.80953e-10	2.35231e-14	2.7243e-20	makorin ring finger protein 2 [Source:HGNC Symbol
930	3	SAFB2	1.72371e-20	0.383763	0.465	0.24	3.5243e-16	2.83515e-14	0.38739	0.415	0.268	5.79675e-10	2.83515e-14	3.44742e-20	scaffold attachment factor B2 [Source:HGNC Symbol
931	3	DNAJB9	2.25934e-20	0.458524	0.531	0.302	4.61945e-16	0.0433666	0.344128	0.365	0.268	886.673	0.0433666	4.51868e-20	DnaJ heat shock protein family (Hsp40) member B9 [Source:HGNC Symbol
932	3	RPLP2	7.64372e-17	0.287304	0.996	0.996	1.56283e-12	2.8154e-20	0.261838	1	0.999	5.75637e-16	7.64372e-17	5.6308e-21	ribosomal protein lateral stalk subunit P2 [Source:HGNC Symbol
933	3	DNTTIP1	3.42972e-20	0.387686	0.461	0.237	7.0124e-16	79.6651	0.273744	0.33	0.242	1.62883e+06	79.6651	6.85943e-20	deoxynucleotidyltransferase terminal interacting protein 1 [Source:HGNC Symbol
934	3	RAB21	0.000201211	0.29173	0.463	0.298	4.11396	4.01874e-20	0.417619	0.424	0.266	8.21672e-16	0.000201211	8.03748e-20	RAB21, member RAS oncogene family [Source:HGNC Symbol
935	3	KRT10	4.15082e-20	0.517058	0.818	0.718	8.48678e-16	1.06055e-18	0.418828	0.782	0.737	2.16841e-14	1.06055e-18	8.30165e-20	keratin 10 [Source:HGNC Symbol
936	3	PPID	8.30052e-20	0.393657	0.592	0.357	1.69712e-15	0.23004	0.348669	0.452	0.374	4703.39	0.23004	1.6601e-19	peptidylprolyl isomerase D [Source:HGNC Symbol
937	3	PIGL	8.29108e-17	0.268701	0.263	0.098	1.69519e-12	1.05933e-20	0.32892	0.221	0.088	2.16591e-15	8.29108e-17	2.11866e-19	phosphatidylinositol glycan anchor biosynthesis class L [Source:HGNC Symbol
938	3	ABHD5	1.19074e-19	0.364914	0.352	0.152	2.43459e-15	1.13828e-09	0.308518	0.277	0.151	2.32733e-05	1.13828e-09	2.38148e-19	abhydrolase domain containing 5 [Source:HGNC Symbol
939	3	PLK2	0.0150942	0.413474	0.463	0.301	308.617	1.83736e-21	0.486179	0.459	0.294	3.75666e-16	0.0150942	3.67472e-19	polo like kinase 2 [Source:HGNC Symbol
940	3	ZNRD1	0.540481	0.256126	0.406	0.261	11050.7	2.24024e-19	0.433575	0.432	0.278	4.58039e-15	0.540481	4.48048e-20	zinc ribbon domain containing 1 [Source:HGNC Symbol
941	3	TTC9C	1.22876e-08	0.267365	0.307	0.147	0.000251232	2.61864e-19	0.368354	0.301	0.149	5.35406e-15	1.22876e-08	5.23727e-19	tetratricopeptide repeat domain 9C [Source:HGNC Symbol
942	3	NUDT21	3.00723e-19	0.375896	0.558	0.324	6.14857e-16	0.802623	0.315738	0.408	0.326	16410.4	0.802623	6.01445e-19	nudix hydrolase 21 [Source:HGNC Symbol
943	3	NAA20	0.00827946	0.254825	0.487	0.32	169.282	3.01141e-19	0.413318	0.506	0.362	6.15714e-15	0.00827946	6.02283e-19	N(alpha)-acetyltransferase 20, NatB catalytic subunit [Source:HGNC Symbol
944	3	PNPLA8	3.06178e-19	0.454669	0.6	0.382	6.26011e-16	2898.02	0.283496	0.463	0.405	5.9253e+07	2898.02	6.12355e-19	patatin like phospholipase domain containing 8 [Source:HGNC Symbol
945	3	UBN1	1.46111e-15	0.345194	0.469	0.251	2.98739e-11	5.00678e-19	0.432947	0.424	0.267	1.02369e-14	1.46111e-15	1.00136e-18	ubinuclein 1 [Source:HGNC Symbol
946	3	PDHX	5.25153e-19	0.319807	0.372	0.166	1.07373e-14	0.384027	0.275086	0.294	0.194	7851.82	0.384027	1.05031e-18	pyruvate dehydrogenase complex component X [Source:HGNC Symbol
947	3	CDK2AP2	1.29075e-18	0.380886	0.428	0.21	2.63907e-14	6.50418e-19	0.411746	0.385	0.223	1.32985e-14	1.29075e-18	1.30084e-19	cyclin dependent kinase 2 associated protein 2 [Source:HGNC Symbol
948	3	ZRSR2	1.79306e-18	0.349022	0.412	0.199	3.66609e-14	73.5544	0.256586	0.271	0.184	1.50389e+06	73.5544	3.58612e-18	zinc finger CCCH-type, RNA binding motif and serine/arginine rich 2 [Source:HGNC Symbol
949	3	IMP4	1.82663e-18	0.287502	0.4	0.184	3.73473e-14	3.74229e-05	0.305042	0.383	0.27	0.765148	3.74229e-05	3.65326e-19	IMP U3 small nucleolar ribonucleoprotein 4 [Source:HGNC Symbol
950	3	EIF4A3	1.4447e-07	0.31522	0.634	0.471	0.00295383	1.83932e-18	0.423182	0.599	0.479	3.76068e-14	1.4447e-07	3.67865e-18	eukaryotic translation initiation factor 4A3 [Source:HGNC Symbol
951	3	YIF1A	2.25435e-18	0.616394	0.57	0.38	4.60923e-14	0.468483	0.275388	0.368	0.423	1	0.468483	4.50869e-18	Yip1 interacting factor homolog A, membrane trafficking protein [Source:HGNC Symbol
952	3	ERVK3-1	4.03986e-18	0.260732	0.273	0.1	8.25991e-14	5.06849e-14	0.278435	0.229	0.102	1.0363e-09	5.06849e-14	8.07973e-18	endogenous retrovirus group K3 member 1 [Source:HGNC Symbol
953	3	ZFC3H1	4.16523e-06	0.28783	0.319	0.165	0.0851622	5.95259e-18	0.34805	0.294	0.146	1.21707e-13	4.16523e-06	1.19052e-17	zinc finger C3H1-type containing [Source:HGNC Symbol
954	3	EPB41L4A-AS1	1.02455e-11	0.428237	0.614	0.436	2.09479e-07	9.17032e-18	0.41979	0.52	0.371	1.87496e-13	1.02455e-11	1.83406e-17	EPB41L4A antisense RNA 1 [Source:HGNC Symbol
955	3	UBE2G2	39.7935	0.269095	0.513	0.369	813618	4.28769e-17	0.459254	0.534	0.403	8.76661e-14	39.7935	8.57538e-17	ubiquitin conjugating enzyme E2 G2 [Source:HGNC Symbol
956	3	PGP	0.218294	0.334258	0.568	0.444	44632.4	6.80166e-17	0.503943	0.561	0.461	1.39067e-12	0.218294	1.36033e-16	phosphoglycolate phosphatase [Source:HGNC Symbol
957	3	TIMP1	6.83566e-17	0.334552	0.4	0.186	1.39762e-12	0.0220814	0.280551	0.29	0.179	451.477	0.0220814	1.36713e-16	TIMP metallopeptidase inhibitor 1 [Source:HGNC Symbol
958	3	MRPL49	1.62801e-14	0.298097	0.36	0.17	3.32864e-10	7.4961e-18	0.388605	0.331	0.181	1.53265e-12	1.62801e-14	1.49922e-16	mitochondrial ribosomal protein L49 [Source:HGNC Symbol
959	3	IER3	0.595272	0.29748	0.305	0.167	12170.9	8.14371e-17	0.533866	0.375	0.217	1.66506e-13	0.595272	1.62874e-16	immediate early response 3 [Source:HGNC Symbol
960	3	NAT9	1.01498e-16	0.296312	0.311	0.13	2.07523e-12	2.88521e-14	0.296593	0.256	0.122	5.89911e-11	2.88521e-14	2.02997e-16	N-acetyltransferase 9 (putative) [Source:HGNC Symbol
961	3	RARS	1.62077e-17	0.339004	0.444	0.23	3.31382e-12	3.95196e-05	0.300043	0.392	0.28	8.08018	3.95196e-05	3.24153e-16	arginyl-tRNA synthetase [Source:HGNC Symbol
962	3	CCDC174	1.47765e-09	0.307	0.416	0.231	3.02121e-06	1.81211e-16	0.400998	0.355	0.201	3.70503e-12	1.47765e-09	3.62421e-16	coiled-coil domain containing 174 [Source:HGNC Symbol
963	3	TOMM20	1.23214e-11	0.339264	0.891	0.794	2.51923e-07	1.93671e-16	0.416617	0.838	0.84	3.9598e-12	1.23214e-11	3.87342e-16	translocase of outer mitochondrial membrane 20 [Source:HGNC Symbol
964	3	ZNF721	0.477135	0.330142	0.41	0.267	9755.49	2.10949e-16	0.459886	0.427	0.281	4.31306e-12	0.477135	4.21898e-16	zinc finger protein 721 [Source:HGNC Symbol
965	3	VGF	1.11094e-06	0.328233	0.204	0.083	0.0227142	3.92101e-16	0.49901	0.25	0.115	8.01689e-12	1.11094e-06	7.84201e-16	VGF nerve growth factor inducible [Source:HGNC Symbol
966	3	ADI1	8.45175e-11	0.255546	0.257	0.106	1.72804e-06	3.98457e-16	0.436268	0.369	0.221	8.14685e-12	8.45175e-11	7.96914e-16	acireductone dioxygenase 1 [Source:HGNC Symbol
967	3	TM9SF2	4.8503e-16	0.365587	0.545	0.322	9.91693e-12	1712.12	0.289092	0.383	0.313	3.5006e+06	1712.12	9.70061e-16	transmembrane 9 superfamily member 2 [Source:HGNC Symbol
968	3	RANBP2	6.15715e-10	0.331827	0.424	0.236	1.25889e-05	1.16129e-15	0.443207	0.376	0.23	2.37437e-11	6.15715e-10	2.32258e-15	RAN binding protein 2 [Source:HGNC Symbol
969	3	MRPL55	3.55536e-15	0.463388	0.586	0.393	7.2693e-11	1482.62	0.316215	0.491	0.446	3.03137e+06	1482.62	7.11073e-15	mitochondrial ribosomal protein L55 [Source:HGNC Symbol
970	3	LAPTM4A	5.1543e-15	0.416034	0.681	0.482	1.05385e-10	2.93415	0.256312	0.648	0.608	59991.5	2.93415	1.03086e-14	lysosomal protein transmembrane 4 alpha [Source:HGNC Symbol
971	3	SPCS1	1.22925e-07	0.322381	0.782	0.68	0.251332	5.48495e-15	0.353533	0.783	0.775	1.12145e-13	1.22925e-07	1.09699e-14	signal peptidase complex subunit 1 [Source:HGNC Symbol
972	3	TIMM17A	0.00352497	0.268179	0.448	0.3	720.714	5.87262e-15	0.403807	0.484	0.357	1.20072e-12	0.00352497	1.17452e-14	translocase of inner mitochondrial membrane 17A [Source:HGNC Symbol
973	3	C9orf78	7.99327e-15	0.350116	0.556	0.34	1.6343e-10	1.18396e-14	0.414788	0.536	0.421	2.42073e-10	1.18396e-14	1.59865e-14	chromosome 9 open reading frame 78 [Source:HGNC Symbol
974	3	FAM210A	8.70957e-15	0.272487	0.291	0.121	1.78076e-10	5.52015e-07	0.260689	0.228	0.118	0.0112865	5.52015e-07	1.74191e-14	family with sequence similarity 210 member A [Source:HGNC Symbol
975	3	EAPP	5.09431e-06	0.305451	0.58	0.414	0.104158	8.85016e-15	0.435844	0.526	0.404	1.8095e-10	5.09431e-06	1.77003e-14	E2F associated phosphoprotein [Source:HGNC Symbol
976	3	FNBP4	0.00102027	0.30277	0.515	0.342	208.604	1.10798e-14	0.453368	0.473	0.34	2.26538e-10	0.00102027	2.21596e-14	formin binding protein 4 [Source:HGNC Symbol
977	3	ADPRHL2	1.0779e-07	0.297171	0.41	0.23	0.00220388	1.47968e-14	0.364315	0.366	0.217	3.02536e-10	1.0779e-07	2.95936e-14	ADP-ribosylhydrolase like 2 [Source:HGNC Symbol
978	3	COASY	1.78266e-14	0.270746	0.362	0.166	3.64483e-10	7.04034e-10	0.304392	0.274	0.148	1.43947e-05	7.04034e-10	3.56532e-14	Coenzyme A synthase [Source:HGNC Symbol
979	3	RABGGTB	2.57318e-09	0.29468	0.422	0.236	5.26112e-06	1.91819e-15	0.374399	0.38	0.231	3.92194e-10	2.57318e-09	3.83638e-15	Rab geranylgeranyltransferase subunit beta [Source:HGNC Symbol
980	3	ABCE1	3.58447e-14	0.35525	0.525	0.308	7.32881e-10	12.0284	0.288558	0.431	0.352	245932	12.0284	7.16894e-14	ATP binding cassette subfamily E member 1 [Source:HGNC Symbol
981	3	TCEA1	3.68335e-14	0.40711	0.804	0.687	7.53097e-10	531.475	0.301808	0.629	0.626	1.08665e+07	531.475	7.36669e-14	transcription elongation factor A1 [Source:HGNC Symbol
982	3	AFF4	9392.94	0.253325	0.541	0.422	1.92048e+08	3.68429e-14	0.441305	0.568	0.45	7.53291e-10	9392.94	7.36859e-14	AF4/FMR2 family member 4 [Source:HGNC Symbol
983	3	MLEC	4.11755e-14	0.40118	0.661	0.473	8.41874e-10	546731	0.289506	0.474	0.438	0.000111785	546731	8.2351e-14	malectin [Source:HGNC Symbol
984	3	YME1L1	2.53332e-13	0.372746	0.653	0.451	5.17962e-09	4.31493e-14	0.430136	0.543	0.428	8.82231e-10	2.53332e-13	8.62986e-14	YME1 like 1 ATPase [Source:HGNC Symbol
985	3	MBD4	5.21383e-13	0.332442	0.44	0.24	1.06602e-08	7.7672e-14	0.398283	0.397	0.256	1.58808e-09	5.21383e-13	1.55344e-15	methyl-CpG binding domain 4, DNA glycosylase [Source:HGNC Symbol
986	3	TMEM30A	1.17762e-13	0.329875	0.479	0.268	2.40776e-09	0.276473	0.308043	0.404	0.311	5652.76	0.276473	2.35524e-13	transmembrane protein 30A [Source:HGNC Symbol
987	3	UQCC3	5.98468e-10	0.314187	0.442	0.251	1.22363e-05	1.60393e-13	0.406031	0.442	0.303	3.27939e-09	5.98468e-10	3.20785e-13	ubiquinol-cytochrome c reductase complex assembly factor 3 [Source:HGNC Symbol
988	3	ZMYM5	2.00009e-13	0.323202	0.36	0.174	4.08939e-09	3.42855e-12	0.326749	0.264	0.135	7.01001e-08	3.42855e-12	4.00019e-13	zinc finger MYM-type containing 5 [Source:HGNC Symbol
989	3	TOMM5	2.33355e-13	0.286819	0.327	0.149	4.77118e-09	0.110611	0.288169	0.337	0.238	2261.55	0.110611	4.6671e-13	translocase of outer mitochondrial membrane 5 [Source:HGNC Symbol
990	3	EIF1B	5.9397e-13	0.311629	0.947	0.888	1.21443e-08	0.00419702	0.272244	0.827	0.833	85.8123	0.00419702	1.18794e-12	eukaryotic translation initiation factor 1B [Source:HGNC Symbol
991	3	TRPM7	6.19609e-13	0.26084	0.261	0.104	1.26685e-08	5.14619e-12	0.293121	0.221	0.102	1.05219e-07	5.14619e-12	1.23922e-12	transient receptor potential cation channel subfamily M member 7 [Source:HGNC Symbol
992	3	TAF3	9.86709e-13	0.341357	0.356	0.174	2.01743e-08	0.131636	0.299112	0.281	0.181	2691.44	0.131636	1.97342e-12	TATA-box binding protein associated factor 3 [Source:HGNC Symbol
993	3	RNF168	2.72048e-06	0.288147	0.331	0.173	0.055623	3.10156e-12	0.399783	0.316	0.182	6.34146e-09	2.72048e-06	6.20313e-12	ring finger protein 168 [Source:HGNC Symbol
994	3	SMIM26	1.56559e-05	0.313597	0.697	0.578	0.3201	8.75034e-12	0.391833	0.649	0.582	1.78909e-07	1.56559e-05	1.75007e-11	small integral membrane protein 26 [Source:HGNC Symbol
995	3	EBNA1BP2	8.8488e-12	0.411074	0.523	0.332	1.80923e-07	2.7715e-08	0.419568	0.55	0.478	0.000566661	2.7715e-08	1.76976e-11	EBNA1 binding protein 2 [Source:HGNC Symbol
996	3	PPIL4	1.22293e-11	0.346442	0.562	0.37	2.50041e-07	32265.9	0.259706	0.385	0.319	6.59709e+08	32265.9	2.44587e-11	peptidylprolyl isomerase like 4 [Source:HGNC Symbol
997	3	VMP1	1.25232e-12	0.305576	0.491	0.286	2.5605e-07	302.301	0.297305	0.354	0.277	618085	302.301	2.50464e-11	vacuole membrane protein 1 [Source:HGNC Symbol
998	3	DDX42	1.7812e-11	0.340784	0.509	0.31	3.64185e-07	9.02571e-05	0.352012	0.421	0.321	18.454	9.02571e-05	3.56241e-12	DEAD-box helicase 42 [Source:HGNC Symbol
999	3	CDK13	2.40785e-11	0.360356	0.511	0.319	4.92308e-08	8.87657e-07	0.389584	0.411	0.299	0.018149	8.87657e-07	4.81569e-11	cyclin dependent kinase 13 [Source:HGNC Symbol
1000	3	ILF3-DT	6.70966e-06	0.322061	0.459	0.277	0.137186	2.85621e-11	0.408942	0.481	0.364	5.8398e-07	6.70966e-06	5.71241e-11	ILF3 divergent transcript [Source:HGNC Symbol
1001	3	MAGEH1	1.60332e-05	0.417169	0.402	0.249	0.327815	3.20352e-11	0.406201	0.543	0.43	6.54992e-07	1.60332e-05	6.40704e-11	MAGE family member H1 [Source:HGNC Symbol
1002	3	TMX2	6.94151e-11	0.323641	0.424	0.232	1.41926e-06	444.707	0.275825	0.347	0.262	9.09248e+06	444.707	1.3883e-10	thioredoxin related transmembrane protein 2 [Source:HGNC Symbol
1003	3	CFAP20	49.451	0.267782	0.519	0.378	1.01107e+06	7.61776e-11	0.372749	0.477	0.356	1.55753e-06	49.451	1.52355e-10	cilia and flagella associated protein 20 [Source:HGNC Symbol
1004	3	SNAPC1	8.58468e-11	0.350025	0.309	0.145	1.75522e-06	2.0099e-09	0.337643	0.256	0.135	4.10944e-05	2.0099e-09	1.71694e-10	small nuclear RNA activating complex polypeptide 1 [Source:HGNC Symbol
1005	3	RAB18	1.23788e-10	0.339047	0.584	0.384	2.53096e-06	0.000107353	0.352016	0.469	0.38	2.19494	0.000107353	2.47575e-10	RAB18, member RAS oncogene family [Source:HGNC Symbol
1006	3	MALSU1	2.15451e-10	0.325635	0.519	0.32	4.40512e-07	137996	0.258597	0.396	0.339	2.82146e+08	137996	4.30902e-10	mitochondrial assembly of ribosomal large subunit 1 [Source:HGNC Symbol
1007	3	PPIG	2.23892e-10	0.390094	0.79	0.66	4.57769e-06	1.3812e-06	0.312503	0.719	0.68	0.0282401	1.3812e-06	4.47784e-10	peptidylprolyl isomerase G [Source:HGNC Symbol
1008	3	GNAI3	0.00126657	0.25774	0.663	0.527	258.964	3.1391e-10	0.341198	0.583	0.484	6.41821e-06	0.00126657	6.2782e-10	G protein subunit alpha i3 [Source:HGNC Symbol
1009	3	TMEM87A	3.30871e-10	0.322859	0.467	0.277	6.76499e-06	603.6	0.25768	0.326	0.239	1.23412e+07	603.6	6.61742e-10	transmembrane protein 87A [Source:HGNC Symbol
1010	3	DPM1	5.6573e-10	0.310249	0.406	0.222	1.15669e-05	1.17541	0.283878	0.361	0.262	24032.4	1.17541	1.13146e-09	dolichyl-phosphate mannosyltransferase subunit 1, catalytic [Source:HGNC Symbol
1011	3	IDI1	8.10142e-10	0.426141	0.776	0.618	1.65642e-05	1.5895e+09	0.294836	0.653	0.674	0.324988	1.5895e+09	1.62028e-09	isopentenyl-diphosphate delta isomerase 1 [Source:HGNC Symbol
1012	3	GCC2	1.40551e-09	0.345045	0.481	0.291	2.8737e-05	2.51652e+06	0.251307	0.327	0.263	0.000514527	2.51652e+06	2.81102e-09	GRIP and coiled-coil domain containing 2 [Source:HGNC Symbol
1013	3	SNX2	1.76868e-09	0.332292	0.552	0.366	3.61625e-05	2.27932e+07	0.251732	0.434	0.417	0.046603	2.27932e+07	3.53736e-09	sorting nexin 2 [Source:HGNC Symbol
1014	3	FGFR1OP2	2.09379e-09	0.348964	0.501	0.3	4.28096e-06	2.955e-06	0.371125	0.396	0.283	0.060418	2.955e-06	4.18758e-09	FGFR1 oncogene partner 2 [Source:HGNC Symbol
1015	3	PLEKHB2	0.214262	0.264639	0.465	0.313	4380.81	4.23828e-09	0.340461	0.467	0.344	8.66559e-05	0.214262	8.47656e-09	pleckstrin homology domain containing B2 [Source:HGNC Symbol
1016	3	RWDD1	8372.17	0.251105	0.725	0.653	1.71177e+07	5.3503e-09	0.374043	0.731	0.712	0.000109392	8372.17	1.07006e-08	RWD domain containing 1 [Source:HGNC Symbol
1017	3	SARS	9.65733e-10	0.306797	0.745	0.587	0.000197454	0.0135153	0.280072	0.639	0.592	276.334	0.0135153	1.93147e-08	seryl-tRNA synthetase [Source:HGNC Symbol
1018	3	SAT1	1.33891e-09	0.303374	0.675	0.491	0.000273754	4.85125e-06	0.333472	0.513	0.403	0.0991887	4.85125e-06	2.67782e-08	spermidine/spermine N1-acetyltransferase 1 [Source:HGNC Symbol
1019	3	TXNDC12	4.62475e-06	0.287971	0.471	0.286	0.00945577	1.53697e-08	0.352045	0.38	0.254	0.00031425	4.62475e-06	3.07395e-08	thioredoxin domain containing 12 [Source:HGNC Symbol
1020	3	ATP6V1E1	1.65971e-08	0.323229	0.485	0.301	0.000339344	5099.59	0.268574	0.435	0.368	1.04266e+08	5099.59	3.31942e-08	ATPase H+ transporting V1 subunit E1 [Source:HGNC Symbol
1021	3	PAPOLA	1.19808e-06	0.318767	0.776	0.66	0.0244959	2.20683e-08	0.344723	0.67	0.617	0.000451208	1.19808e-06	4.41365e-08	poly(A) polymerase alpha [Source:HGNC Symbol
1022	3	RBM28	2.33015e-08	0.277659	0.404	0.22	0.000476422	2.05886e-07	0.310121	0.351	0.224	0.00420955	2.05886e-07	4.6603e-09	RNA binding motif protein 28 [Source:HGNC Symbol
1023	3	TMEM33	3.20332e-08	0.255547	0.428	0.238	0.000654952	5.51498e-06	0.360845	0.368	0.252	0.112759	5.51498e-06	6.40665e-08	transmembrane protein 33 [Source:HGNC Symbol
1024	3	RLIM	0.529514	0.259819	0.372	0.226	10826.4	7.64704e-08	0.348461	0.336	0.212	0.00156351	0.529514	1.52941e-07	ring finger protein, LIM domain interacting [Source:HGNC Symbol
1025	3	CCDC43	0.00535909	0.256338	0.402	0.245	109.572	1.04274e-07	0.347016	0.364	0.243	2.13198e-05	0.00535909	2.08548e-07	coiled-coil domain containing 43 [Source:HGNC Symbol
1026	3	SCAMP3	1.65286e-07	0.261948	0.347	0.179	0.00337944	0.000893145	0.290119	0.322	0.211	18.2612	0.000893145	3.30572e-07	secretory carrier membrane protein 3 [Source:HGNC Symbol
1027	3	ATG5	2.44266e-07	0.267285	0.337	0.174	0.00499426	0.000426508	0.27594	0.295	0.184	8.72038	0.000426508	4.88531e-07	autophagy related 5 [Source:HGNC Symbol
1028	3	C6orf48	2.89801e-07	0.350657	0.636	0.47	0.00592528	0.000616503	0.338041	0.548	0.474	12.605	0.000616503	5.79602e-08	chromosome 6 open reading frame 48 [Source:HGNC Symbol
1029	3	MCFD2	93.1186	0.278928	0.463	0.336	190390	3.2078e-07	0.366419	0.434	0.318	0.00655866	93.1186	6.41559e-07	multiple coagulation factor deficiency 2 [Source:HGNC Symbol
1030	3	PPIE	3.2912e-07	0.259534	0.422	0.237	0.000672918	36.587	0.290105	0.322	0.232	7480.59	36.587	6.58239e-07	peptidylprolyl isomerase E [Source:HGNC Symbol
1031	3	GGNBP2	0.0159747	0.307169	0.582	0.427	32.6618	3.73703e-08	0.381199	0.522	0.433	0.00764073	0.0159747	7.47406e-07	gametogenetin binding protein 2 [Source:HGNC Symbol
1032	3	MOSPD2	0.000133411	0.251647	0.295	0.149	0.272773	4.8676e-07	0.279542	0.255	0.138	0.0099523	0.000133411	9.73521e-08	motile sperm domain containing 2 [Source:HGNC Symbol
1033	3	SNX3	5.22912e-07	0.296539	0.745	0.601	0.0106915	0.000529703	0.273564	0.687	0.649	10.8303	0.000529703	1.04582e-06	sorting nexin 3 [Source:HGNC Symbol
1034	3	CEP95	5.67541e-07	0.272604	0.354	0.187	0.011604	0.000226127	0.301565	0.288	0.177	4.6234	0.000226127	1.13508e-06	centrosomal protein 95 [Source:HGNC Symbol
1035	3	NFE2L1	9.94263e-07	0.262078	0.368	0.2	0.0203287	7.6088	0.26192	0.287	0.194	155570	7.6088	1.98853e-06	nuclear factor, erythroid 2 like 1 [Source:HGNC Symbol
1036	3	PCMT1	0.000415911	0.290892	0.749	0.635	8.50371	2.7567e-06	0.30165	0.713	0.679	0.0563634	0.000415911	5.51339e-06	protein-L-isoaspartate (D-aspartate) O-methyltransferase [Source:HGNC Symbol
1037	3	ATP6V1C1	0.00011239	0.2656	0.291	0.15	2.29794	4.04812e-06	0.312943	0.322	0.207	0.00827678	0.00011239	8.09624e-06	ATPase H+ transporting V1 subunit C1 [Source:HGNC Symbol
1038	3	LGMN	5.01938e-06	0.274778	0.295	0.145	0.102626	0.0956229	0.261931	0.229	0.142	195511	0.0956229	1.00388e-05	legumain [Source:HGNC Symbol
1039	3	PSMC2	0.000220295	0.288742	0.507	0.338	4.50414	7.18004e-06	0.355789	0.464	0.366	0.146803	0.000220295	1.43601e-05	proteasome 26S subunit, ATPase 2 [Source:HGNC Symbol
1040	3	ATP6V0B	8.34227e-06	0.304718	0.838	0.781	0.170566	5.93289e-05	0.260359	0.821	0.825	1.21304	5.93289e-05	1.66845e-05	ATPase H+ transporting V0 subunit b [Source:HGNC Symbol
1041	3	IER3IP1	1.16951e-05	0.292322	0.527	0.357	0.239117	271.165	0.283575	0.48	0.425	554425	271.165	2.33901e-05	immediate early response 3 interacting protein 1 [Source:HGNC Symbol
1042	3	USP15	1.29789e-05	0.317707	0.485	0.307	0.265366	4.04841e-05	0.349337	0.418	0.312	0.827738	4.04841e-05	2.59577e-06	ubiquitin specific peptidase 15 [Source:HGNC Symbol
1043	3	TXNIP	0.2529	0.422982	0.517	0.361	5170.8	1.71975e-05	0.523395	0.427	0.309	0.351619	0.2529	3.43949e-05	thioredoxin interacting protein [Source:HGNC Symbol
1044	3	RIOK3	2.10767e-05	0.29256	0.501	0.322	0.430934	0.00786011	0.31317	0.392	0.284	160.708	0.00786011	4.21534e-06	RIO kinase 3 [Source:HGNC Symbol
1045	3	USP14	2.89384e-05	0.289714	0.554	0.371	0.591674	0.927492	0.299497	0.48	0.401	18963.5	0.927492	5.78767e-05	ubiquitin specific peptidase 14 [Source:HGNC Symbol
1046	3	CEP85L	853619	0.325442	0.275	0.176	0.000174531	3.26744e-05	0.473654	0.467	0.367	0.668061	853619	6.53488e-05	centrosomal protein 85 like [Source:HGNC Symbol
1047	3	MOB4	0.106946	0.279094	0.56	0.408	2186.61	0.000115628	0.327339	0.498	0.41	2.36413	0.106946	0.000231256	MOB family member 4, phocein [Source:HGNC Symbol
1048	3	C12orf65	4.37905e-05	0.265818	0.434	0.261	8.9534	0.000118102	0.400756	0.425	0.326	2.41472	4.37905e-05	0.000236204	chromosome 12 open reading frame 65 [Source:HGNC Symbol
1049	3	ACP1	0.000478631	0.291898	0.711	0.586	9.7861	0.000212042	0.318375	0.628	0.588	4.33541	0.000478631	0.000424084	acid phosphatase 1 [Source:HGNC Symbol
1050	3	USP8	0.00030055	0.281253	0.523	0.353	6.14504	0.000679448	0.328374	0.445	0.344	13.892	0.000679448	0.000601099	ubiquitin specific peptidase 8 [Source:HGNC Symbol
1051	3	SENP5	0.000731777	0.258973	0.307	0.164	14.9619	0.000324363	0.32546	0.255	0.15	6.63193	0.000731777	0.000648726	SUMO specific peptidase 5 [Source:HGNC Symbol
1052	3	MLF2	0.562723	0.27941	0.752	0.663	11505.4	0.000385475	0.318551	0.724	0.718	7.88141	0.562723	0.000770949	myeloid leukemia factor 2 [Source:HGNC Symbol
1053	3	MRPL34	0.000390966	0.309053	0.503	0.34	7.99368	0.0026308	0.356998	0.498	0.425	53.7893	0.0026308	0.000781931	mitochondrial ribosomal protein L34 [Source:HGNC Symbol
1054	3	PLIN2	505.399	0.447255	0.295	0.185	1.03334e+07	0.000722899	0.496032	0.338	0.238	14.7804	505.399	0.0014458	perilipin 2 [Source:HGNC Symbol
1055	3	SBNO1	0.00082889	0.319406	0.549	0.381	16.9475	3.03383	0.31382	0.464	0.385	62029.7	3.03383	0.00165778	strawberry notch homolog 1 [Source:HGNC Symbol
1056	3	SMAD5	0.00206841	0.304121	0.451	0.295	4.22907	0.00165157	0.309494	0.406	0.295	33.768	0.00206841	0.00330314	SMAD family member 5 [Source:HGNC Symbol
1057	3	GULP1	0.000316082	0.258348	0.261	0.127	64.6261	38.4783	0.279166	0.182	0.102	786728	38.4783	0.000632164	GULP PTB domain containing engulfment adaptor 1 [Source:HGNC Symbol
1058	3	MTCH1	0.0244825	0.289022	0.743	0.649	50.057	0.00358332	0.343497	0.68	0.671	73.2646	0.0244825	0.00716664	mitochondrial carrier 1 [Source:HGNC Symbol
1059	3	RAB5IF	1.36331	0.257451	0.547	0.397	27874.2	0.00720312	0.315912	0.478	0.392	147.275	1.36331	0.00144062	RAB5 interacting factor [Source:HGNC Symbol
1060	3	MED29	0.109554	0.272161	0.352	0.213	2239.94	0.00532674	0.30363	0.312	0.215	10891.1	0.00532674	0.219108	mediator complex subunit 29 [Source:HGNC Symbol
1061	3	NOP10	280.441	0.271993	0.752	0.717	573389	0.0132192	0.283044	0.786	0.815	2702.79	280.441	0.264383	NOP10 ribonucleoprotein [Source:HGNC Symbol
1062	3	ADNP2	0.158803	0.256186	0.295	0.162	3246.88	170.533	0.275765	0.239	0.157	3.48672e+06	170.533	0.317605	ADNP homeobox 2 [Source:HGNC Symbol
1063	3	SLC25A36	0.85157	0.285595	0.653	0.507	17411.2	6.54126	0.301297	0.537	0.48	133743	6.54126	1.70314	solute carrier family 25 member 36 [Source:HGNC Symbol
1064	3	DHX29	1.36502	0.318133	0.489	0.345	27909.2	2.75436e+06	0.274828	0.428	0.379	0.000563156	2.75436e+06	2.73004	DExH-box helicase 29 [Source:HGNC Symbol
1065	3	ANKRD10	1.76904	0.265026	0.376	0.237	36169.8	1.31438e+06	0.376042	0.241	0.176	0.000268738	1.31438e+06	3.53808	ankyrin repeat domain 10 [Source:HGNC Symbol
1066	3	TAX1BP1	2.01207	0.28066	0.804	0.697	41138.8	11985.5	0.251598	0.632	0.619	2.45055e+08	11985.5	0.402414	Tax1 binding protein 1 [Source:HGNC Symbol
1067	3	PAK1IP1	3.33775	0.26189	0.349	0.213	68243.6	4700.69	0.287573	0.379	0.312	9.61103e+07	4700.69	6.6755	PAK1 interacting protein 1 [Source:HGNC Symbol
1068	3	STIP1	4.5878	0.263327	0.634	0.5	93802.1	11.193	0.29005	0.561	0.522	228852	11.193	0.91756	stress induced phosphoprotein 1 [Source:HGNC Symbol
1069	3	CLK1	15697.3	0.306714	0.343	0.233	3.20946e+08	161945	0.254451	0.269	0.196	3.31113e+09	161945	31394.5	CDC like kinase 1 [Source:HGNC Symbol
1070	3	ZNF667-AS1	374226	0.29361	0.497	0.402	7.65142e+08	5.07471e+07	0.266876	0.459	0.431	0.0103758	5.07471e+07	748451	ZNF667 antisense RNA 1 (head to head) [Source:HGNC Symbol
1071	3	AKAP12	1.24765e+07	0.268875	0.537	0.436	0.00255094	3.95229e+07	0.273912	0.357	0.309	0.00808085	3.95229e+07	2.49529e+07	A-kinase anchoring protein 12 [Source:HGNC Symbol
1072	4	PCLAF	5.69554e-172	1.26241	0.603	0.102	1.16451e-167	0	1.20026	0.713	0.143	0	5.69554e-172	0	PCNA clamp associated factor [Source:HGNC Symbol
1073	4	TYMS	3.54578e-113	0.97148	0.603	0.148	7.2497e-109	0	0.980035	0.704	0.167	0	3.54578e-113	0	thymidylate synthetase [Source:HGNC Symbol
1074	4	GINS2	2.46791e-107	0.818951	0.559	0.134	5.04588e-102	0	1.08306	0.746	0.168	0	2.46791e-107	0	GINS complex subunit 2 [Source:HGNC Symbol
1075	4	FABP7	8.64024e-56	0.820512	0.741	0.338	1.76658e-51	0	1.46083	0.914	0.426	0	8.64024e-56	0	fatty acid binding protein 7 [Source:HGNC Symbol
1076	4	TTYH1	9.97439e-93	0.955231	0.895	0.422	2.03936e-89	1.11948e-279	1.05184	0.936	0.459	2.28889e-275	9.97439e-93	2.23896e-279	tweety family member 1 [Source:HGNC Symbol
1077	4	MCM5	2.39651e-139	0.528905	0.402	0.049	4.8999e-136	4.73676e-277	0.654854	0.444	0.061	9.68478e-273	2.39651e-139	9.47352e-277	minichromosome maintenance complex component 5 [Source:HGNC Symbol
1078	4	RPS6	3.26938e-97	0.788393	1	0.986	6.68458e-93	1.48939e-262	0.7765	1	0.992	3.04521e-258	3.26938e-97	2.97878e-262	ribosomal protein S6 [Source:HGNC Symbol
1079	4	MCM3	2.94503e-109	0.664518	0.512	0.104	6.0214e-105	7.96718e-261	0.836847	0.58	0.126	1.62897e-257	2.94503e-109	1.59344e-260	minichromosome maintenance complex component 3 [Source:HGNC Symbol
1080	4	VIM	7.4211e-86	0.892389	1	0.691	1.51732e-81	1.05265e-259	0.996782	0.999	0.749	2.15225e-255	7.4211e-86	2.1053e-260	vimentin [Source:HGNC Symbol
1081	4	SFRP1	1.84933e-15	0.801618	0.306	0.117	3.78113e-11	6.08901e-252	1.17944	0.848	0.377	1.24496e-247	1.84933e-15	1.2178e-251	secreted frizzled related protein 1 [Source:HGNC Symbol
1082	4	IFI44L	1.0363e-33	0.347284	0.171	0.029	2.11882e-28	3.59637e-244	0.578149	0.408	0.057	7.35314e-240	1.0363e-33	7.19274e-244	interferon induced protein 44 like [Source:HGNC Symbol
1083	4	RPL41	1.95081e-123	0.773194	1	1	3.98862e-121	1.2266e-241	0.620717	1	1	2.50791e-237	1.95081e-123	2.4532e-241	ribosomal protein L41 [Source:HGNC Symbol
1084	4	CDT1	8.40302e-113	0.476669	0.361	0.047	1.71808e-108	2.40123e-234	0.583569	0.419	0.064	4.90956e-230	8.40302e-113	4.80247e-234	chromatin licensing and DNA replication factor 1 [Source:HGNC Symbol
1085	4	DUT	1.60716e-31	0.728307	0.749	0.532	3.28599e-28	2.84798e-234	1.0986	0.855	0.434	5.82298e-230	1.60716e-31	5.69596e-234	deoxyuridine triphosphatase [Source:HGNC Symbol
1086	4	AMBN	1.46381e-58	0.285301	0.132	0.01	2.9929e-54	2.82402e-232	0.631934	0.448	0.074	5.774e-227	1.46381e-58	5.64805e-231	ameloblastin [Source:HGNC Symbol
1087	4	MCM7	7.87222e-51	0.746042	0.567	0.231	1.60955e-46	5.2292e-219	0.882524	0.702	0.24	1.06916e-214	7.87222e-51	1.04584e-218	minichromosome maintenance complex component 7 [Source:HGNC Symbol
1088	4	RPL7A	4.03515e-89	0.620724	1	0.996	8.25026e-85	1.75835e-218	0.586034	1	0.996	3.59513e-214	4.03515e-89	3.5167e-218	ribosomal protein L7a [Source:HGNC Symbol
1089	4	PCNA	5.87522e-54	0.885068	0.598	0.261	1.20125e-49	6.44958e-217	0.948593	0.744	0.286	1.31868e-212	5.87522e-54	1.28992e-216	proliferating cell nuclear antigen [Source:HGNC Symbol
1090	4	TUBA1B	7.94054e-95	0.853528	0.994	0.947	1.62352e-90	2.59947e-215	0.794876	0.987	0.931	5.31488e-211	7.94054e-95	5.19895e-215	tubulin alpha 1b [Source:HGNC Symbol
1091	4	RPL13	3.03106e-89	0.66754	1	0.999	6.19731e-85	1.90011e-213	0.584127	1	1	3.88496e-209	3.03106e-89	3.80022e-213	ribosomal protein L13 [Source:HGNC Symbol
1092	4	CHEK1	9.61363e-89	0.675342	0.468	0.105	1.9656e-83	1.56153e-206	0.716297	0.554	0.138	3.19271e-202	9.61363e-89	3.12307e-206	checkpoint kinase 1 [Source:HGNC Symbol
1093	4	RACK1	5.14745e-62	0.53628	0.997	0.985	1.05245e-57	1.49572e-203	0.583595	0.998	0.988	3.05814e-199	5.14745e-62	2.99143e-204	receptor for activated C kinase 1 [Source:HGNC Symbol
1094	4	MCM4	9.24953e-90	0.712059	0.468	0.105	1.89116e-84	4.78559e-204	0.739421	0.543	0.138	9.78462e-199	9.24953e-90	9.57118e-203	minichromosome maintenance complex component 4 [Source:HGNC Symbol
1095	4	RPS2	2.08974e-116	0.790573	1	0.999	4.27267e-112	6.11074e-203	0.550165	1	1	1.2494e-198	2.08974e-116	1.22215e-202	ribosomal protein S2 [Source:HGNC Symbol
1096	4	RPS3	1.05552e-67	0.553307	1	0.995	2.15812e-63	5.2778e-201	0.590435	0.999	0.996	1.0791e-196	1.05552e-67	1.05556e-200	ribosomal protein S3 [Source:HGNC Symbol
1097	4	RPLP0	2.26626e-88	0.674818	1	0.984	4.63359e-84	2.21557e-200	0.61142	1	0.992	4.52996e-196	2.26626e-88	4.43115e-200	ribosomal protein lateral stalk subunit P0 [Source:HGNC Symbol
1098	4	C1orf61	6.94867e-38	1.02988	0.733	0.457	1.42072e-33	1.75505e-198	0.8379	0.974	0.78	3.58837e-194	6.94867e-38	3.5101e-198	chromosome 1 open reading frame 61 [Source:HGNC Symbol
1099	4	HELLS	2.78538e-67	0.773676	0.507	0.15	5.69499e-63	3.13462e-198	0.757046	0.568	0.152	6.40904e-194	2.78538e-67	6.26924e-198	helicase, lymphoid specific [Source:HGNC Symbol
1100	4	CENPK	5.21287e-77	0.582149	0.435	0.095	1.06582e-72	5.2663e-198	0.636163	0.53	0.124	1.07675e-193	5.21287e-77	1.05326e-197	centromere protein K [Source:HGNC Symbol
1101	4	CDCA7	1.94872e-49	0.350292	0.284	0.057	3.98436e-45	8.70688e-196	0.583852	0.419	0.078	1.78021e-191	1.94872e-49	1.74138e-195	cell division cycle associated 7 [Source:HGNC Symbol
1102	4	FAM111B	1.60002e-86	0.415196	0.253	0.029	3.2714e-82	4.0699e-195	0.4789	0.344	0.049	8.32132e-191	1.60002e-86	8.1398e-195	family with sequence similarity 111 member B [Source:HGNC Symbol
1103	4	RPS24	9.07899e-86	0.657421	1	0.999	1.85629e-81	2.17576e-194	0.578831	1	1	4.44857e-190	9.07899e-86	4.35153e-194	ribosomal protein S24 [Source:HGNC Symbol
1104	4	RPL35	7.31112e-87	0.637372	1	0.992	1.49483e-82	1.15609e-191	0.539331	1	0.997	2.36373e-187	7.31112e-87	2.31217e-191	ribosomal protein L35 [Source:HGNC Symbol
1105	4	RPL12	3.93423e-76	0.716574	1	0.973	8.04392e-73	4.35939e-191	0.645595	1	0.982	8.9132e-187	3.93423e-76	8.71877e-192	ribosomal protein L12 [Source:HGNC Symbol
1106	4	RPS14	2.71703e-85	0.608111	1	0.997	5.55523e-81	2.39993e-190	0.499683	1	0.999	4.90689e-187	2.71703e-85	4.79985e-190	ribosomal protein S14 [Source:HGNC Symbol
1107	4	CLSPN	3.72457e-80	0.635474	0.435	0.094	7.61525e-76	7.59329e-190	0.609872	0.459	0.095	1.55252e-185	3.72457e-80	1.51866e-189	claspin [Source:HGNC Symbol
1108	4	RPL7	4.84104e-74	0.595426	1	0.987	9.898e-70	1.64218e-189	0.547669	1	0.993	3.3576e-185	4.84104e-74	3.28436e-189	ribosomal protein L7 [Source:HGNC Symbol
1109	4	RPL8	4.62433e-69	0.567	1	0.995	9.45492e-65	3.78161e-188	0.519493	1	0.998	7.73188e-184	4.62433e-69	7.56322e-188	ribosomal protein L8 [Source:HGNC Symbol
1110	4	RPS3A	1.61365e-68	0.587189	1	0.998	3.29926e-64	8.87555e-188	0.544027	1	1	1.81469e-183	1.61365e-68	1.77511e-187	ribosomal protein S3A [Source:HGNC Symbol
1111	4	RPL5	8.42927e-55	0.500951	1	0.995	1.72345e-50	5.83071e-187	0.512654	1	0.997	1.19215e-182	8.42927e-55	1.16614e-186	ribosomal protein L5 [Source:HGNC Symbol
1112	4	SOX2	7.00212e-18	0.389276	0.667	0.34	1.43165e-13	2.16048e-186	0.758418	0.79	0.277	4.41732e-181	7.00212e-18	4.32096e-185	SRY-box transcription factor 2 [Source:HGNC Symbol
1113	4	RPL3	7.74251e-73	0.595855	1	0.997	1.58303e-68	3.63882e-184	0.531617	1	0.996	7.43992e-180	7.74251e-73	7.27763e-184	ribosomal protein L3 [Source:HGNC Symbol
1114	4	RPL6	1.17694e-72	0.557217	1	0.998	2.40638e-68	6.28763e-181	0.500243	1	0.999	1.28557e-176	1.17694e-72	1.25753e-180	ribosomal protein L6 [Source:HGNC Symbol
1115	4	MCM6	5.02022e-114	0.631868	0.441	0.074	1.02643e-109	1.81626e-180	0.559922	0.403	0.078	3.71352e-176	5.02022e-114	3.63252e-180	minichromosome maintenance complex component 6 [Source:HGNC Symbol
1116	4	RPL29	1.65439e-68	0.587181	1	0.997	3.38257e-63	6.95169e-179	0.5223	1	0.997	1.42134e-174	1.65439e-68	1.39034e-178	ribosomal protein L29 [Source:HGNC Symbol
1117	4	RPS18	9.1081e-74	0.660315	1	0.998	1.86224e-69	9.28093e-179	0.543311	1	1	1.89758e-174	9.1081e-74	1.85619e-178	ribosomal protein S18 [Source:HGNC Symbol
1118	4	RPS8	9.19062e-68	0.570632	1	0.999	1.87911e-63	2.26036e-178	0.50398	1	1	4.62153e-174	9.19062e-68	4.52072e-178	ribosomal protein S8 [Source:HGNC Symbol
1119	4	RPS7	2.71395e-76	0.580995	1	0.994	5.54894e-72	5.59032e-177	0.512239	0.999	0.999	1.143e-173	2.71395e-76	1.11806e-176	ribosomal protein S7 [Source:HGNC Symbol
1120	4	E2F1	3.14323e-101	0.514324	0.353	0.05	6.42665e-97	1.18116e-175	0.462891	0.354	0.058	2.415e-171	3.14323e-101	2.36232e-175	E2F transcription factor 1 [Source:HGNC Symbol
1121	4	GLI3	1.16901e-17	0.348906	0.3	0.107	2.39017e-13	1.33265e-174	0.623864	0.483	0.117	2.72474e-170	1.16901e-17	2.6653e-174	GLI family zinc finger 3 [Source:HGNC Symbol
1122	4	GSTP1	1.05857e-64	0.635927	0.986	0.794	2.16435e-60	3.66693e-174	0.592414	0.992	0.914	7.49741e-170	1.05857e-64	7.33387e-174	glutathione S-transferase pi 1 [Source:HGNC Symbol
1123	4	NASP	9.28783e-16	0.654661	0.736	0.7	1.89899e-10	3.36523e-171	0.839806	0.904	0.675	6.88055e-167	9.28783e-16	6.73046e-173	nuclear autoantigenic sperm protein [Source:HGNC Symbol
1124	4	HMGA2	3.01806e-39	0.474386	0.253	0.054	6.17073e-35	1.56e-170	0.670743	0.524	0.143	3.18958e-166	3.01806e-39	3.12e-170	high mobility group AT-hook 2 [Source:HGNC Symbol
1125	4	RPS23	9.68562e-60	0.544867	1	0.998	1.98032e-55	3.58237e-170	0.52457	1	0.999	7.32452e-166	9.68562e-60	7.16475e-170	ribosomal protein S23 [Source:HGNC Symbol
1126	4	RPL36	7.25941e-65	0.60539	1	0.993	1.48426e-60	4.32128e-170	0.511691	0.999	0.997	8.83529e-166	7.25941e-65	8.64256e-170	ribosomal protein L36 [Source:HGNC Symbol
1127	4	MCM10	9.00447e-95	0.398776	0.259	0.027	1.84105e-90	1.66272e-169	0.444457	0.315	0.047	3.3996e-165	9.00447e-95	3.32544e-169	minichromosome maintenance 10 replication initiation factor [Source:HGNC Symbol
1128	4	RPS19	1.12379e-75	0.656918	1	0.999	2.2977e-71	1.49608e-168	0.537581	1	1	3.05888e-164	1.12379e-75	2.99215e-169	ribosomal protein S19 [Source:HGNC Symbol
1129	4	RPS15	1.10366e-101	0.656199	1	0.998	2.25654e-96	1.0177e-168	0.487528	1	0.999	2.08079e-163	1.10366e-101	2.0354e-167	ribosomal protein S15 [Source:HGNC Symbol
1130	4	NAP1L1	1.26108e-41	0.54962	0.959	0.909	2.57841e-37	1.42701e-167	0.659196	0.971	0.914	2.91767e-162	1.26108e-41	2.85402e-166	nucleosome assembly protein 1 like 1 [Source:HGNC Symbol
1131	4	B3GAT2	3.87868e+09	0.288234	0.174	0.113	0.793035	2.64731e-166	0.736863	0.591	0.194	5.4127e-162	3.87868e+09	5.29463e-166	beta-1,3-glucuronyltransferase 2 [Source:HGNC Symbol
1132	4	PHGDH	3.09298e-26	0.514933	0.636	0.321	6.3239e-22	4.54723e-166	0.800632	0.778	0.352	9.29727e-163	3.09298e-26	9.09446e-166	phosphoglycerate dehydrogenase [Source:HGNC Symbol
1133	4	RPSA	3.83487e-89	0.61463	1	0.984	7.84077e-85	5.30945e-166	0.517758	1	0.99	1.08557e-161	3.83487e-89	1.06189e-165	ribosomal protein SA [Source:HGNC Symbol
1134	4	CENPU	8.56448e-80	0.556353	0.394	0.076	1.75109e-74	1.0377e-163	0.626409	0.482	0.119	2.12168e-159	8.56448e-80	2.0754e-163	centromere protein U [Source:HGNC Symbol
1135	4	RPL10A	1.99694e-67	0.599267	0.997	0.976	4.08295e-63	1.25825e-163	0.523573	0.998	0.986	2.57261e-159	1.99694e-67	2.5165e-163	ribosomal protein L10a [Source:HGNC Symbol
1136	4	RPS12	9.74197e-59	0.60832	1	0.995	1.99184e-53	9.61848e-163	0.550204	1	0.999	1.9666e-158	9.74197e-59	1.9237e-162	ribosomal protein S12 [Source:HGNC Symbol
1137	4	RPL18A	5.47549e-70	0.57883	1	0.998	1.11952e-65	1.77182e-162	0.495425	1	0.999	3.62265e-158	5.47549e-70	3.54363e-162	ribosomal protein L18a [Source:HGNC Symbol
1138	4	RPS27L	2.90266e-22	0.495147	0.898	0.65	5.93477e-18	2.09969e-157	0.689922	0.968	0.685	4.29302e-153	2.90266e-22	4.19938e-157	ribosomal protein S27 like [Source:HGNC Symbol
1139	4	CDC6	5.58549e-110	0.379126	0.284	0.029	1.14201e-105	2.11776e-156	0.405186	0.272	0.037	4.32997e-152	5.58549e-110	4.23551e-156	cell division cycle 6 [Source:HGNC Symbol
1140	4	RPS9	3.76437e-69	0.581337	1	0.981	7.69664e-65	1.4968e-155	0.501522	0.999	0.989	3.06036e-151	3.76437e-69	2.9936e-155	ribosomal protein S9 [Source:HGNC Symbol
1141	4	ECI1	8.49871e-13	0.370906	0.545	0.304	1.73765e-08	4.54744e-153	0.623357	0.625	0.219	9.29769e-150	8.49871e-13	9.09488e-153	enoyl-CoA delta isomerase 1 [Source:HGNC Symbol
1142	4	DHFR	1.17595e-65	0.570594	0.421	0.103	2.40434e-61	7.65317e-153	0.677683	0.498	0.143	1.56477e-148	1.17595e-65	1.53063e-152	dihydrofolate reductase [Source:HGNC Symbol
1143	4	DEK	5.58373e-20	0.604643	0.774	0.68	1.14165e-15	1.39938e-152	0.757145	0.905	0.654	2.86117e-148	5.58373e-20	2.79875e-152	DEK proto-oncogene [Source:HGNC Symbol
1144	4	HMGN3	1.04668e-13	0.412346	0.824	0.645	2.14004e-10	3.8696e-152	0.691598	0.92	0.69	7.91178e-148	1.04668e-13	7.73919e-152	high mobility group nucleosomal binding domain 3 [Source:HGNC Symbol
1145	4	ZFP36L1	8.52295e-31	0.487129	0.59	0.244	1.7426e-26	2.52469e-151	0.657619	0.637	0.211	5.16198e-147	8.52295e-31	5.04938e-151	ZFP36 ring finger protein like 1 [Source:HGNC Symbol
1146	4	PON2	9.90086e-10	0.325809	0.435	0.21	2.02433e-05	6.17641e-148	0.56736	0.499	0.137	1.26283e-143	9.90086e-10	1.23528e-147	paraoxonase 2 [Source:HGNC Symbol
1147	4	CENPM	4.93785e-60	0.472772	0.331	0.067	1.00959e-55	1.52582e-147	0.52697	0.417	0.097	3.11968e-143	4.93785e-60	3.05163e-147	centromere protein M [Source:HGNC Symbol
1148	4	SLC1A3	9.64224e-24	0.515929	0.377	0.135	1.97145e-19	3.13691e-147	0.555834	0.375	0.078	6.41373e-143	9.64224e-24	6.27382e-147	solute carrier family 1 member 3 [Source:HGNC Symbol
1149	4	RPL39	7.76065e-74	0.593829	1	0.996	1.58674e-68	1.36125e-145	0.488536	1	0.998	2.78321e-141	7.76065e-74	2.7225e-145	ribosomal protein L39 [Source:HGNC Symbol
1150	4	GMNN	1.2166e-37	0.567864	0.512	0.205	2.48745e-33	3.10983e-145	0.674039	0.605	0.22	6.35836e-141	1.2166e-37	6.21967e-145	geminin DNA replication inhibitor [Source:HGNC Symbol
1151	4	RMI2	1.57214e-101	0.344893	0.24	0.021	3.2144e-97	6.13341e-146	0.3452	0.252	0.034	1.25404e-140	1.57214e-101	1.22668e-144	RecQ mediated genome instability 2 [Source:HGNC Symbol
1152	4	DTL	5.93711e-121	0.416865	0.273	0.024	1.2139e-116	6.00388e-144	0.371466	0.253	0.034	1.22755e-139	5.93711e-121	1.20078e-143	denticleless E3 ubiquitin protein ligase homolog [Source:HGNC Symbol
1153	4	UHRF1	1.28596e-80	0.388035	0.27	0.035	2.62926e-76	9.59655e-143	0.395315	0.283	0.045	1.96211e-138	1.28596e-80	1.91931e-142	ubiquitin like with PHD and ring finger domains 1 [Source:HGNC Symbol
1154	4	METRN	2.86809e-70	0.947249	0.829	0.424	5.86409e-66	1.57419e-142	0.650589	0.716	0.294	3.21859e-138	2.86809e-70	3.14838e-143	meteorin, glial cell differentiation regulator [Source:HGNC Symbol
1155	4	LIX1	0.384633	0.292467	0.24	0.107	7864.22	1.92181e-142	0.525911	0.408	0.094	3.92932e-138	0.384633	3.84361e-142	limb and CNS expressed 1 [Source:HGNC Symbol
1156	4	TK1	1.3085e-69	0.375677	0.226	0.028	2.67537e-65	3.21882e-142	0.437143	0.3	0.051	6.58119e-138	1.3085e-69	6.43763e-142	thymidine kinase 1 [Source:HGNC Symbol
1157	4	RPL11	3.48779e-56	0.517673	1	0.999	7.13114e-52	2.23765e-141	0.43969	1	0.999	4.5751e-137	3.48779e-56	4.4753e-141	ribosomal protein L11 [Source:HGNC Symbol
1158	4	C19orf48	1.32086e-56	0.530621	0.463	0.135	2.70063e-52	4.52066e-141	0.639418	0.553	0.188	9.24295e-137	1.32086e-56	9.04133e-141	chromosome 19 open reading frame 48 [Source:HGNC Symbol
1159	4	CCND2	2.0213e+08	0.316673	0.468	0.374	0.0413275	5.01887e-141	0.790887	0.866	0.597	1.02616e-136	2.0213e+08	1.00377e-140	cyclin D2 [Source:HGNC Symbol
1160	4	RPL37	1.07549e-56	0.523307	1	0.996	2.19895e-52	5.3174e-141	0.451498	0.999	0.998	1.0872e-136	1.07549e-56	1.06348e-140	ribosomal protein L37 [Source:HGNC Symbol
1161	4	SNRPB	9.25473e-25	0.590675	0.766	0.608	1.89222e-19	2.84084e-140	0.668054	0.902	0.701	5.80838e-136	9.25473e-25	5.68167e-140	small nuclear ribonucleoprotein polypeptides B and B1 [Source:HGNC Symbol
1162	4	GNAI2	5.05118e-10	0.407919	0.813	0.688	1.03276e-05	6.53577e-138	0.675562	0.919	0.701	1.3363e-134	5.05118e-10	1.30715e-137	G protein subunit alpha i2 [Source:HGNC Symbol
1163	4	RPLP1	3.13672e-70	0.603087	1	0.997	6.41333e-66	1.48693e-137	0.453066	1	1	3.04019e-133	3.13672e-70	2.97387e-137	ribosomal protein lateral stalk subunit P1 [Source:HGNC Symbol
1164	4	RPL23A	9.17552e-66	0.575785	1	0.986	1.87603e-61	4.88256e-137	0.47384	0.999	0.988	9.98287e-133	9.17552e-66	9.76511e-137	ribosomal protein L23a [Source:HGNC Symbol
1165	4	RFC2	1.8717e-41	0.481666	0.43	0.139	3.82688e-37	5.78746e-137	0.558056	0.509	0.16	1.1833e-132	1.8717e-41	1.15749e-136	replication factor C subunit 2 [Source:HGNC Symbol
1166	4	CDCA7L	1.00257e-29	0.268452	0.251	0.06	2.04986e-25	6.33782e-137	0.435067	0.348	0.072	1.29583e-132	1.00257e-29	1.26756e-136	cell division cycle associated 7 like [Source:HGNC Symbol
1167	4	GAPDH	3.74651e-46	0.426413	0.997	0.99	7.66011e-42	4.29745e-136	0.431429	1	0.991	8.78656e-132	3.74651e-46	8.5949e-136	glyceraldehyde-3-phosphate dehydrogenase [Source:HGNC Symbol
1168	4	RPS15A	2.60562e-58	0.534045	1	0.997	5.32745e-54	5.37167e-136	0.434062	1	0.999	1.09829e-131	2.60562e-58	1.07433e-135	ribosomal protein S15a [Source:HGNC Symbol
1169	4	ATAD2	5.59189e-87	0.580611	0.41	0.078	1.14332e-82	3.15911e-133	0.537066	0.41	0.101	6.45911e-129	5.59189e-87	6.31821e-133	ATPase family AAA domain containing 2 [Source:HGNC Symbol
1170	4	RPL14	5.64045e-39	0.444017	0.997	0.989	1.15325e-33	2.01822e-132	0.442253	0.996	0.994	4.12645e-129	5.64045e-39	4.03644e-132	ribosomal protein L14 [Source:HGNC Symbol
1171	4	RPS4X	2.49156e-54	0.531533	1	0.985	5.09424e-50	3.66878e-132	0.467874	0.998	0.993	7.50119e-128	2.49156e-54	7.33756e-132	ribosomal protein S4 X-linked [Source:HGNC Symbol
1172	4	EEF1A1	1.65217e-54	0.494633	1	1	3.37802e-50	5.36301e-128	0.36696	1	1	1.09652e-123	1.65217e-54	1.0726e-127	eukaryotic translation elongation factor 1 alpha 1 [Source:HGNC Symbol
1173	4	RPL26	3.24458e-44	0.510586	1	0.992	6.63387e-40	9.57109e-127	0.458182	1	0.995	1.95691e-124	3.24458e-44	1.91422e-126	ribosomal protein L26 [Source:HGNC Symbol
1174	4	ORC6	3.9176e-63	0.654542	0.474	0.131	8.00992e-59	1.38965e-126	0.619048	0.523	0.174	2.84127e-122	3.9176e-63	2.77929e-126	origin recognition complex subunit 6 [Source:HGNC Symbol
1175	4	EEF1D	3.90845e-57	0.690928	0.934	0.679	7.99122e-54	1.21482e-125	0.576503	0.933	0.723	2.48381e-121	3.90845e-57	2.42963e-125	eukaryotic translation elongation factor 1 delta [Source:HGNC Symbol
1176	4	MCM2	4.49955e-113	0.420493	0.336	0.041	9.19978e-109	3.06661e-123	0.414626	0.295	0.056	6.26999e-119	4.49955e-113	6.13322e-124	minichromosome maintenance complex component 2 [Source:HGNC Symbol
1177	4	RPL10	5.97313e-28	0.376914	1	0.999	1.22127e-23	1.88129e-122	0.399668	0.999	1	3.84649e-118	5.97313e-28	3.76258e-122	ribosomal protein L10 [Source:HGNC Symbol
1178	4	QKI	1.40391e-12	0.381703	0.683	0.431	2.87043e-07	1.59955e-120	0.645838	0.768	0.403	3.27044e-116	1.40391e-12	3.1991e-120	QKI, KH domain containing RNA binding [Source:HGNC Symbol
1179	4	ZWINT	4.11077e-48	0.34583	0.256	0.047	8.40489e-44	1.90436e-120	0.434112	0.354	0.082	3.89366e-115	4.11077e-48	3.80873e-119	ZW10 interacting kinetochore protein [Source:HGNC Symbol
1180	4	RPL32	1.16068e-61	0.536955	1	0.998	2.37312e-58	4.3754e-119	0.401013	1	0.999	8.94594e-115	1.16068e-61	8.7508e-119	ribosomal protein L32 [Source:HGNC Symbol
1181	4	RPL35A	1.97835e-53	0.467591	1	0.997	4.04494e-48	8.75074e-120	0.391664	1	0.998	1.78918e-115	1.97835e-53	1.75015e-118	ribosomal protein L35a [Source:HGNC Symbol
1182	4	CCND1	2.15466e-69	0.797458	0.689	0.257	4.40542e-65	3.00008e-118	0.539661	0.591	0.218	6.13396e-114	2.15466e-69	6.00015e-118	cyclin D1 [Source:HGNC Symbol
1183	4	RPL13A	1.76843e-56	0.560219	1	0.998	3.61574e-53	4.82679e-118	0.405932	1	0.999	9.86886e-114	1.76843e-56	9.65358e-118	ribosomal protein L13a [Source:HGNC Symbol
1184	4	CENPH	2.10621e-77	0.660524	0.515	0.136	4.30636e-73	1.08992e-119	0.593672	0.529	0.192	2.22845e-114	2.10621e-77	2.17984e-117	centromere protein H [Source:HGNC Symbol
1185	4	RAD51AP1	2.86474e-57	0.388564	0.287	0.051	5.85725e-53	1.71867e-117	0.447874	0.346	0.079	3.51399e-113	2.86474e-57	3.43734e-117	RAD51 associated protein 1 [Source:HGNC Symbol
1186	4	MYBL2	1.64394e-41	0.255096	0.193	0.03	3.36119e-38	2.43377e-117	0.417262	0.3	0.059	4.97608e-113	1.64394e-41	4.86753e-117	MYB proto-oncogene like 2 [Source:HGNC Symbol
1187	4	PTN	2.25484e-07	0.666806	0.782	0.653	0.00461024	3.71513e-117	0.437782	0.792	0.393	7.59596e-113	2.25484e-07	7.43026e-118	pleiotrophin [Source:HGNC Symbol
1188	4	NPM1	2.78648e-50	0.50705	0.989	0.949	5.69723e-46	8.17123e-118	0.417862	0.988	0.967	1.67069e-112	2.78648e-50	1.63425e-116	nucleophosmin 1 [Source:HGNC Symbol
1189	4	BRCA1	2.31966e-53	0.379808	0.295	0.057	4.74279e-49	4.53975e-116	0.407732	0.3	0.06	9.28198e-112	2.31966e-53	9.07951e-116	BRCA1 DNA repair associated [Source:HGNC Symbol
1190	4	CTNNAL1	8.87473e-38	0.492491	0.438	0.15	1.81453e-33	2.90219e-115	0.471048	0.409	0.112	5.93381e-111	8.87473e-38	5.80437e-115	catenin alpha like 1 [Source:HGNC Symbol
1191	4	RPL21	3.75354e-43	0.484944	1	0.997	7.67449e-39	2.92405e-116	0.411997	0.999	0.999	5.97851e-111	3.75354e-43	5.8481e-115	ribosomal protein L21 [Source:HGNC Symbol
1192	4	SMC2	2.52408e-22	0.40705	0.386	0.144	5.16074e-19	1.46925e-114	0.566044	0.512	0.176	3.00403e-111	2.52408e-22	2.9385e-116	structural maintenance of chromosomes 2 [Source:HGNC Symbol
1193	4	RPS25	1.64571e-51	0.528425	1	0.993	3.36482e-47	1.52136e-113	0.418469	1	0.991	3.11058e-109	1.64571e-51	3.04273e-113	ribosomal protein S25 [Source:HGNC Symbol
1194	4	FEN1	2.4192e-32	0.445961	0.399	0.136	4.94629e-28	1.30933e-111	0.575151	0.496	0.171	2.67706e-106	2.4192e-32	2.61867e-110	flap structure-specific endonuclease 1 [Source:HGNC Symbol
1195	4	RPL9	1.71835e-60	0.526181	1	0.997	3.51334e-56	3.87785e-110	0.368449	1	0.999	7.92865e-106	1.71835e-60	7.7557e-110	ribosomal protein L9 [Source:HGNC Symbol
1196	4	RPL18	6.88983e-43	0.431248	1	0.997	1.40869e-38	3.83128e-108	0.346318	1	0.999	7.83343e-104	6.88983e-43	7.66256e-108	ribosomal protein L18 [Source:HGNC Symbol
1197	4	RPS5	1.09201e-50	0.50265	1	0.991	2.23272e-46	2.27561e-107	0.390275	1	0.997	4.65271e-103	1.09201e-50	4.55122e-108	ribosomal protein S5 [Source:HGNC Symbol
1198	4	UNG	5.56191e-28	0.423103	0.391	0.137	1.13719e-23	5.04542e-108	0.505083	0.404	0.12	1.03159e-102	5.56191e-28	1.00908e-107	uracil DNA glycosylase [Source:HGNC Symbol
1199	4	RPL27A	1.82408e-51	0.582117	1	0.993	3.72952e-47	2.19644e-105	0.400134	1	0.996	4.49085e-101	1.82408e-51	4.39289e-105	ribosomal protein L27a [Source:HGNC Symbol
1200	4	RPL34	2.85736e-35	0.452488	1	0.997	5.84217e-31	2.20116e-104	0.415471	1	0.997	4.50049e-100	2.85736e-35	4.40231e-104	ribosomal protein L34 [Source:HGNC Symbol
1201	4	SOX3	2.89418e-18	0.316625	0.287	0.093	5.91745e-14	8.70692e-102	0.459924	0.427	0.129	1.78022e-97	2.89418e-18	1.74138e-101	SRY-box transcription factor 3 [Source:HGNC Symbol
1202	4	RPL28	1.3808e-36	0.466988	1	0.997	2.82318e-32	1.36005e-100	0.391625	1	0.998	2.78077e-96	1.3808e-36	2.72011e-100	ribosomal protein L28 [Source:HGNC Symbol
1203	4	RPL22	1.57403e-56	0.5841	1	0.975	3.21826e-52	5.27671e-100	0.404485	0.995	0.982	1.07888e-95	1.57403e-56	1.05534e-99	ribosomal protein L22 [Source:HGNC Symbol
1204	4	RPS27A	4.33292e-60	0.517938	1	0.996	8.85908e-56	9.14681e-100	0.359944	1	0.999	1.87016e-95	4.33292e-60	1.82936e-99	ribosomal protein S27a [Source:HGNC Symbol
1205	4	HMGB2	2.5723e-18	0.339197	0.603	0.328	5.25932e-14	1.18569e-99	0.318315	0.667	0.281	2.42425e-95	2.5723e-18	2.37137e-99	high mobility group box 2 [Source:HGNC Symbol
1206	4	SYNE2	56502.8	0.503055	0.59	0.477	1.15526e+09	4.74921e-99	0.690085	0.836	0.58	9.71024e-95	56502.8	9.49842e-99	spectrin repeat containing nuclear envelope protein 2 [Source:HGNC Symbol
1207	4	PSAT1	1.02516e-06	0.330502	0.504	0.28	0.0209605	4.29457e-99	0.563467	0.567	0.235	8.78068e-95	1.02516e-06	8.58915e-99	phosphoserine aminotransferase 1 [Source:HGNC Symbol
1208	4	RPL19	1.69942e-62	0.522744	1	0.996	3.47463e-58	5.29087e-98	0.340038	0.999	0.999	1.08177e-93	1.69942e-62	1.05817e-97	ribosomal protein L19 [Source:HGNC Symbol
1209	4	PHPT1	2.79032e-12	0.38331	0.931	0.849	5.70509e-08	9.94391e-98	0.479744	0.97	0.888	2.03313e-93	2.79032e-12	1.98878e-97	phosphohistidine phosphatase 1 [Source:HGNC Symbol
1210	4	FGFBP3	9.98331e-21	0.459796	0.556	0.276	2.04119e-16	1.48019e-96	0.616871	0.624	0.303	3.02641e-92	9.98331e-21	2.96039e-96	fibroblast growth factor binding protein 3 [Source:HGNC Symbol
1211	4	RPS20	8.00967e-65	0.601531	1	0.966	1.63766e-60	1.80295e-96	0.410565	0.999	0.981	3.68631e-93	8.00967e-65	3.6059e-96	ribosomal protein S20 [Source:HGNC Symbol
1212	4	CKS1B	1.47676e-40	0.405649	0.507	0.177	3.01939e-37	2.92493e-96	0.471791	0.556	0.215	5.98032e-92	1.47676e-40	5.84987e-96	CDC28 protein kinase regulatory subunit 1B [Source:HGNC Symbol
1213	4	MAD2L1	7.88316e-37	0.407443	0.399	0.126	1.61179e-30	4.40105e-96	0.463544	0.477	0.16	8.99839e-92	7.88316e-37	8.8021e-96	mitotic arrest deficient 2 like 1 [Source:HGNC Symbol
1214	4	EMP3	9.67128e-18	0.343801	0.455	0.194	1.97739e-13	1.87382e-95	0.499299	0.56	0.222	3.83122e-91	9.67128e-18	3.74765e-95	epithelial membrane protein 3 [Source:HGNC Symbol
1215	4	CHAF1A	2.21411e-77	0.388128	0.298	0.045	4.52696e-73	3.47588e-93	0.368532	0.307	0.075	7.10679e-89	2.21411e-77	6.95176e-93	chromatin assembly factor 1 subunit A [Source:HGNC Symbol
1216	4	GPC4	1.75605e-25	0.3701	0.298	0.091	3.59042e-20	7.7987e-93	0.459865	0.426	0.142	1.59452e-88	1.75605e-25	1.55974e-93	glypican 4 [Source:HGNC Symbol
1217	4	LSM4	2.30917e-26	0.486064	0.848	0.658	4.72132e-22	1.59002e-92	0.522471	0.907	0.746	3.25096e-88	2.30917e-26	3.18004e-92	LSM4 homolog, U6 small nuclear RNA and mRNA degradation associated [Source:HGNC Symbol
1218	4	EEF1B2	5.82981e-41	0.549635	0.953	0.82	1.19196e-36	1.88678e-92	0.477579	0.977	0.921	3.8577e-88	5.82981e-41	3.77355e-92	eukaryotic translation elongation factor 1 beta 2 [Source:HGNC Symbol
1219	4	IQGAP2	3.81516e-12	0.323339	0.289	0.108	7.80048e-08	3.12878e-92	0.4115	0.317	0.081	6.3971e-88	3.81516e-12	6.25756e-92	IQ motif containing GTPase activating protein 2 [Source:HGNC Symbol
1220	4	YBX3	3.50039e-23	0.374149	0.49	0.206	7.15689e-19	2.05677e-91	0.417121	0.502	0.183	4.20527e-87	3.50039e-23	4.11354e-92	Y-box binding protein 3 [Source:HGNC Symbol
1221	4	NME4	4.42361e-51	0.624888	0.675	0.308	9.04451e-47	4.31599e-90	0.593272	0.744	0.477	8.82447e-86	4.42361e-51	8.63197e-90	NME/NM23 nucleoside diphosphate kinase 4 [Source:HGNC Symbol
1222	4	ANXA5	7.58181e-10	0.347367	0.581	0.327	0.000155018	6.71137e-90	0.473113	0.631	0.274	1.37221e-85	7.58181e-10	1.34227e-89	annexin A5 [Source:HGNC Symbol
1223	4	RPA3	7.53435e-27	0.587429	0.609	0.336	1.54047e-22	2.12446e-88	0.568295	0.707	0.42	4.34367e-85	7.53435e-27	4.24892e-88	replication protein A3 [Source:HGNC Symbol
1224	4	RPS27	7.23286e-37	0.519828	1	0.998	1.47883e-32	1.95059e-87	0.368843	1	0.999	3.98818e-83	7.23286e-37	3.90118e-87	ribosomal protein S27 [Source:HGNC Symbol
1225	4	GNG5	1.3244e-11	0.315405	0.882	0.589	2.70788e-07	7.39877e-87	0.485779	0.841	0.525	1.51275e-82	1.3244e-11	1.47975e-86	G protein subunit gamma 5 [Source:HGNC Symbol
1226	4	PAICS	2.63857e-16	0.488083	0.592	0.365	5.39481e-12	8.68905e-87	0.538183	0.685	0.383	1.77656e-82	2.63857e-16	1.73781e-86	phosphoribosylaminoimidazole carboxylase and phosphoribosylaminoimidazolesuccinocarboxamide synthase [Source:HGNC Symbol
1227	4	RPL4	8.61667e-37	0.449552	0.967	0.928	1.76176e-32	9.90411e-87	0.397741	0.97	0.939	2.02499e-82	8.61667e-37	1.98082e-86	ribosomal protein L4 [Source:HGNC Symbol
1228	4	CENPQ	8.15446e-20	0.28411	0.253	0.074	1.66726e-15	1.26501e-86	0.353337	0.304	0.077	2.58644e-82	8.15446e-20	2.53002e-86	centromere protein Q [Source:HGNC Symbol
1229	4	TMEM123	1.78508e-17	0.387273	0.468	0.215	3.64978e-13	8.11134e-86	0.463644	0.48	0.18	1.65844e-81	1.78508e-17	1.62227e-85	transmembrane protein 123 [Source:HGNC Symbol
1230	4	PXMP2	4.97935e-18	0.409529	0.452	0.203	1.01808e-13	6.46214e-85	0.539338	0.518	0.223	1.32125e-80	4.97935e-18	1.29243e-84	peroxisomal membrane protein 2 [Source:HGNC Symbol
1231	4	RANBP1	1.74982e-21	0.489333	0.835	0.745	3.57768e-17	3.40712e-83	0.466589	0.93	0.802	6.9662e-80	1.74982e-21	6.81424e-83	RAN binding protein 1 [Source:HGNC Symbol
1232	4	DBI	4.14295e-16	0.538755	0.796	0.607	8.47067e-12	5.56534e-83	0.497746	0.913	0.73	1.13789e-78	4.14295e-16	1.11307e-82	diazepam binding inhibitor, acyl-CoA binding protein [Source:HGNC Symbol
1233	4	RPL15	1.47854e-36	0.413456	1	0.998	3.02303e-32	3.92619e-82	0.301384	1	0.999	8.02749e-78	1.47854e-36	7.85239e-82	ribosomal protein L15 [Source:HGNC Symbol
1234	4	H2AFZ	0.000162737	0.365412	0.917	0.948	3.32732	4.36334e-80	0.416267	0.976	0.967	8.92128e-77	0.000162737	8.72668e-80	H2A histone family member Z [Source:HGNC Symbol
1235	4	CENPN	1.78219e-44	0.359074	0.306	0.069	3.64386e-40	7.01196e-80	0.433539	0.346	0.103	1.43366e-75	1.78219e-44	1.40239e-79	centromere protein N [Source:HGNC Symbol
1236	4	ATP5MC2	1.15418e-18	0.360032	0.975	0.91	2.35983e-14	1.05139e-79	0.378112	0.988	0.93	2.14967e-75	1.15418e-18	2.10278e-79	ATP synthase membrane subunit c locus 2 [Source:HGNC Symbol
1237	4	RCN1	2.1941e-13	0.398819	0.713	0.45	4.48606e-09	3.86568e-79	0.467051	0.616	0.285	7.90378e-75	2.1941e-13	7.73137e-79	reticulocalbin 1 [Source:HGNC Symbol
1238	4	HMGB1	3.07364e-10	0.341261	0.975	0.987	6.28437e-06	1.90831e-77	0.38877	0.996	0.984	3.90174e-73	3.07364e-10	3.81663e-77	high mobility group box 1 [Source:HGNC Symbol
1239	4	RPL31	3.46325e-34	0.506791	0.989	0.975	7.08095e-30	2.32394e-77	0.386169	0.996	0.986	4.75152e-73	3.46325e-34	4.64787e-77	ribosomal protein L31 [Source:HGNC Symbol
1240	4	HMGN2	2.85416e-40	0.609989	0.923	0.844	5.83562e-36	8.56789e-78	0.438588	0.943	0.871	1.75179e-72	2.85416e-40	1.71358e-76	high mobility group nucleosomal binding domain 2 [Source:HGNC Symbol
1241	4	H2AFX	3.71998e-11	0.314578	0.471	0.233	7.60588e-07	9.76678e-76	0.438707	0.583	0.259	1.99692e-71	3.71998e-11	1.95336e-75	H2A histone family member X [Source:HGNC Symbol
1242	4	RFC4	1.35423e-17	0.43556	0.408	0.179	2.76886e-13	3.18257e-75	0.467614	0.478	0.199	6.50709e-71	1.35423e-17	6.36515e-75	replication factor C subunit 4 [Source:HGNC Symbol
1243	4	SMC4	1.77098e-27	0.382146	0.421	0.154	3.62094e-23	6.28464e-75	0.419014	0.522	0.214	1.28496e-70	1.77098e-27	1.25693e-74	structural maintenance of chromosomes 4 [Source:HGNC Symbol
1244	4	RPL30	7.5523e-37	0.476243	1	0.998	1.54414e-32	1.80751e-75	0.304655	1	0.999	3.69563e-70	7.5523e-37	3.61502e-74	ribosomal protein L30 [Source:HGNC Symbol
1245	4	CDK4	9.90082e-16	0.4246	0.584	0.336	2.02432e-12	3.95349e-73	0.51593	0.713	0.454	8.0833e-69	9.90082e-16	7.90697e-73	cyclin dependent kinase 4 [Source:HGNC Symbol
1246	4	RPL23	1.1545e-37	0.517537	1	0.993	2.36049e-33	4.82718e-72	0.335655	0.999	0.998	9.86965e-68	1.1545e-37	9.65436e-72	ribosomal protein L23 [Source:HGNC Symbol
1247	4	RRM2	4.87683e-31	0.312249	0.22	0.046	9.97116e-27	1.24552e-71	0.377953	0.291	0.079	2.5466e-67	4.87683e-31	2.49105e-71	ribonucleotide reductase regulatory subunit M2 [Source:HGNC Symbol
1248	4	GGCT	7.16293e-16	0.438499	0.532	0.292	1.46453e-11	2.59629e-71	0.538063	0.631	0.365	5.30837e-67	7.16293e-16	5.19258e-71	gamma-glutamylcyclotransferase [Source:HGNC Symbol
1249	4	DNAJC9	7.74898e-24	0.440796	0.43	0.175	1.58436e-19	2.6039e-71	0.455228	0.48	0.203	5.32393e-68	7.74898e-24	5.2078e-71	DnaJ heat shock protein family (Hsp40) member C9 [Source:HGNC Symbol
1250	4	XRCC2	5.75669e-58	0.275313	0.185	0.022	1.17701e-52	2.52626e-70	0.287024	0.208	0.043	5.16519e-66	5.75669e-58	5.05252e-70	X-ray repair cross complementing 2 [Source:HGNC Symbol
1251	4	RPL27	3.99505e-52	0.48199	0.994	0.986	8.16828e-49	7.79654e-71	0.314401	0.999	0.993	1.59408e-65	3.99505e-52	1.55931e-69	ribosomal protein L27 [Source:HGNC Symbol
1252	4	RRM1	1.7032e-11	0.419057	0.479	0.263	3.48237e-07	4.34105e-69	0.503979	0.542	0.265	8.87571e-65	1.7032e-11	8.6821e-69	ribonucleotide reductase catalytic subunit M1 [Source:HGNC Symbol
1253	4	LDHB	1.58304e-35	0.445823	0.97	0.918	3.23668e-31	8.4356e-69	0.313918	0.993	0.956	1.72474e-64	1.58304e-35	1.68712e-68	lactate dehydrogenase B [Source:HGNC Symbol
1254	4	BRCA2	3.71353e-35	0.263174	0.226	0.045	7.59269e-31	1.16279e-67	0.303736	0.237	0.057	2.37744e-63	3.71353e-35	2.32558e-69	BRCA2 DNA repair associated [Source:HGNC Symbol
1255	4	DSN1	4.37095e-28	0.266018	0.229	0.053	8.93684e-24	2.66785e-67	0.309498	0.253	0.066	5.45469e-63	4.37095e-28	5.3357e-67	DSN1 component of MIS12 kinetochore complex [Source:HGNC Symbol
1256	4	WDR76	1.32385e-34	0.282271	0.231	0.048	2.70674e-30	5.9947e-66	0.294022	0.256	0.067	1.22568e-61	1.32385e-34	1.19894e-65	WD repeat domain 76 [Source:HGNC Symbol
1257	4	RPS28	3.69549e-38	0.451799	0.997	0.995	7.5558e-34	3.97634e-64	0.312602	0.998	0.997	8.13003e-60	3.69549e-38	7.95269e-64	ribosomal protein S28 [Source:HGNC Symbol
1258	4	DNPH1	1.21068e-20	0.429101	0.452	0.198	2.47536e-17	5.77223e-64	0.452612	0.516	0.252	1.18019e-59	1.21068e-20	1.15445e-63	2'-deoxynucleoside 5'-phosphate N-hydrolase 1 [Source:HGNC Symbol
1259	4	GAS1	0.00011993	0.270017	0.303	0.139	2.45209	6.10142e-64	0.385542	0.36	0.125	1.2475e-59	0.00011993	1.22028e-63	growth arrest specific 1 [Source:HGNC Symbol
1260	4	IMPDH2	0.0876085	0.328336	0.656	0.479	1791.24	1.5435e-63	0.468855	0.705	0.448	3.15584e-59	0.0876085	3.087e-63	inosine monophosphate dehydrogenase 2 [Source:HGNC Symbol
1261	4	RHOC	2.31606e-15	0.394987	0.452	0.206	4.73543e-11	6.77799e-63	0.397455	0.398	0.152	1.38583e-58	2.31606e-15	1.3556e-62	ras homolog family member C [Source:HGNC Symbol
1262	4	USP1	8.88897e-09	0.405067	0.488	0.28	0.000181744	1.55065e-62	0.471465	0.614	0.337	3.17045e-58	8.88897e-09	3.10129e-62	ubiquitin specific peptidase 1 [Source:HGNC Symbol
1263	4	CENPW	2.51612e-24	0.352928	0.391	0.138	5.14445e-20	1.63089e-62	0.409996	0.496	0.218	3.33451e-58	2.51612e-24	3.26177e-62	centromere protein W [Source:HGNC Symbol
1264	4	SOX9	2.20167e-06	0.264233	0.325	0.143	0.0450154	2.97286e-62	0.429676	0.44	0.182	6.07832e-59	2.20167e-06	5.94573e-62	SRY-box transcription factor 9 [Source:HGNC Symbol
1265	4	RPL36A	5.19369e-30	0.537336	0.901	0.754	1.0619e-25	2.82971e-61	0.424376	0.891	0.761	5.78562e-57	5.19369e-30	5.65942e-61	ribosomal protein L36a [Source:HGNC Symbol
1266	4	RPA2	0.00455696	0.360617	0.438	0.262	93.1716	5.92026e-61	0.473318	0.571	0.306	1.21046e-56	0.00455696	1.18405e-60	replication protein A2 [Source:HGNC Symbol
1267	4	PRDX6	2.35297e-05	0.338189	0.722	0.523	0.00481089	7.71829e-61	0.451703	0.809	0.586	1.57808e-56	2.35297e-05	1.54366e-60	peroxiredoxin 6 [Source:HGNC Symbol
1268	4	CD99	1.14889e-39	0.575705	0.678	0.312	2.34903e-35	2.18182e-59	0.451208	0.583	0.309	4.46095e-56	1.14889e-39	4.36364e-59	CD99 molecule (Xg blood group) [Source:HGNC Symbol
1269	4	PPIA	6.9716e-17	0.304389	0.989	0.972	1.42541e-12	5.32933e-59	0.279388	0.989	0.981	1.08963e-54	6.9716e-17	1.06587e-58	peptidylprolyl isomerase A [Source:HGNC Symbol
1270	4	POLD3	8.85745e-15	0.354277	0.361	0.151	1.81099e-10	1.34633e-58	0.380033	0.401	0.159	2.7527e-55	8.85745e-15	2.69266e-58	DNA polymerase delta 3, accessory subunit [Source:HGNC Symbol
1271	4	FBL	4.44815e-28	0.516657	0.636	0.331	9.09469e-25	2.51995e-58	0.448595	0.671	0.414	5.1523e-54	4.44815e-28	5.03991e-58	fibrillarin [Source:HGNC Symbol
1272	4	TSPAN6	3.83547e-06	0.331526	0.556	0.342	0.0784201	3.61468e-58	0.448003	0.511	0.243	7.39057e-54	3.83547e-06	7.22935e-58	tetraspanin 6 [Source:HGNC Symbol
1273	4	MRPL11	2.62643e-06	0.342787	0.49	0.278	0.0537	4.6112e-58	0.446024	0.611	0.358	9.42807e-54	2.62643e-06	9.22241e-58	mitochondrial ribosomal protein L11 [Source:HGNC Symbol
1274	4	RAN	2.47277e-11	0.351752	0.934	0.914	5.05583e-07	9.89098e-58	0.329114	0.966	0.928	2.02231e-53	2.47277e-11	1.9782e-57	RAN, member RAS oncogene family [Source:HGNC Symbol
1275	4	CENPV	2.82059e-14	0.493474	0.799	0.675	5.76698e-10	1.69337e-57	0.456267	0.867	0.738	3.46227e-53	2.82059e-14	3.38675e-57	centromere protein V [Source:HGNC Symbol
1276	4	RPS21	3.18725e-35	0.457488	1	0.979	6.51666e-31	2.72573e-58	0.305641	0.998	0.991	5.57302e-54	3.18725e-35	5.45145e-57	ribosomal protein S21 [Source:HGNC Symbol
1277	4	SIVA1	1.08575e-15	0.417011	0.606	0.349	2.21991e-11	5.79976e-58	0.464032	0.665	0.425	1.18582e-52	1.08575e-15	1.15995e-56	SIVA1 apoptosis inducing factor [Source:HGNC Symbol
1278	4	HSPB1	4.49753e-16	0.389422	0.725	0.452	9.19566e-12	1.71551e-56	0.269792	0.799	0.549	3.50754e-52	4.49753e-16	3.43103e-56	heat shock protein family B (small) member 1 [Source:HGNC Symbol
1279	4	RPL37A	2.93783e-55	0.505139	1	0.999	6.00668e-51	3.38772e-45	0.263154	1	1	6.92653e-41	3.38772e-45	5.87566e-55	ribosomal protein L37a [Source:HGNC Symbol
1280	4	GCSH	1.64165e-13	0.419153	0.697	0.468	3.35651e-11	8.14688e-55	0.428382	0.768	0.555	1.66571e-51	1.64165e-13	1.62938e-54	glycine cleavage system protein H [Source:HGNC Symbol
1281	4	SERF2	6.2948e-24	0.502035	0.994	0.957	1.28704e-19	1.49795e-55	0.299693	0.988	0.97	3.06272e-50	6.2948e-24	2.99591e-55	small EDRK-rich factor 2 [Source:HGNC Symbol
1282	4	RPS16	8.29745e-36	0.454592	1	0.993	1.6965e-31	2.95504e-54	0.254687	0.999	0.997	6.04188e-50	8.29745e-36	5.91009e-54	ribosomal protein S16 [Source:HGNC Symbol
1283	4	GLO1	4.78997e-09	0.360092	0.711	0.524	9.79357e-05	5.04393e-54	0.444165	0.727	0.505	1.03128e-49	4.78997e-09	1.00879e-53	glyoxalase I [Source:HGNC Symbol
1284	4	CLNS1A	2.05495e-13	0.35183	0.722	0.46	4.20155e-09	6.31939e-54	0.436419	0.71	0.472	1.29206e-49	2.05495e-13	1.26388e-53	chloride nucleotide-sensitive channel 1A [Source:HGNC Symbol
1285	4	SNRPD1	1.99401e-10	0.418637	0.796	0.729	4.07696e-06	6.59639e-54	0.385092	0.899	0.785	1.3487e-49	1.99401e-10	1.31928e-53	small nuclear ribonucleoprotein D1 polypeptide [Source:HGNC Symbol
1286	4	EXOSC8	1730.52	0.281413	0.471	0.327	3.53821e+07	4.96242e-54	0.466274	0.606	0.36	1.01462e-48	1730.52	9.92484e-53	exosome component 8 [Source:HGNC Symbol
1287	4	BARD1	6.10169e-09	0.260476	0.289	0.115	0.000124755	3.74613e-52	0.317208	0.277	0.089	7.65934e-48	6.10169e-09	7.49227e-52	BRCA1 associated RING domain 1 [Source:HGNC Symbol
1288	4	RPS11	1.30032e-28	0.443089	0.997	0.997	2.65863e-24	8.21197e-52	0.293402	1	0.999	1.67902e-47	1.30032e-28	1.64239e-51	ribosomal protein S11 [Source:HGNC Symbol
1289	4	SERBP1	34691.4	0.253674	0.829	0.852	7.093e+08	2.74442e-51	0.375352	0.922	0.852	5.61125e-48	34691.4	5.48885e-51	SERPINE1 mRNA binding protein 1 [Source:HGNC Symbol
1290	4	RPLP2	8.26534e-34	0.462738	1	0.996	1.68993e-29	3.06851e-50	0.281503	1	0.999	6.27387e-46	8.26534e-34	6.13701e-50	ribosomal protein lateral stalk subunit P2 [Source:HGNC Symbol
1291	4	RPS29	2.34025e-33	0.440976	1	0.991	4.78488e-29	1.13841e-48	0.261059	0.998	0.996	2.32759e-44	2.34025e-33	2.27681e-48	ribosomal protein S29 [Source:HGNC Symbol
1292	4	CCNB1IP1	1.00895e-21	0.474099	0.623	0.352	2.0629e-17	3.74166e-48	0.404584	0.666	0.427	7.65019e-44	1.00895e-21	7.48331e-48	cyclin B1 interacting protein 1 [Source:HGNC Symbol
1293	4	MSH6	0.000295379	0.369272	0.515	0.333	6.03932	4.02673e-48	0.474849	0.537	0.315	8.23305e-44	0.000295379	8.05346e-48	mutS homolog 6 [Source:HGNC Symbol
1294	4	ATAD5	1.16854e-13	0.309724	0.328	0.127	2.3892e-09	1.12709e-46	0.359736	0.36	0.147	2.30445e-42	1.16854e-13	2.25418e-46	ATPase family AAA domain containing 5 [Source:HGNC Symbol
1295	4	PRKDC	5.26378e-10	0.43699	0.744	0.64	0.000107623	1.80739e-46	0.451245	0.791	0.663	3.69539e-42	5.26378e-10	3.61478e-46	protein kinase, DNA-activated, catalytic subunit [Source:HGNC Symbol
1296	4	SNRPD2	1.54605e-35	0.479483	0.928	0.806	3.16106e-32	5.07109e-45	0.334555	0.946	0.892	1.03684e-40	1.54605e-35	1.01422e-44	small nuclear ribonucleoprotein D2 polypeptide [Source:HGNC Symbol
1297	4	RPS10	1.24073e-44	0.569072	0.967	0.878	2.53679e-41	8.456e-35	0.337145	0.902	0.855	1.72891e-31	8.456e-35	2.48145e-45	ribosomal protein S10 [Source:HGNC Symbol
1298	4	RASGRP1	5.57747e-15	0.303831	0.207	0.061	1.14037e-09	2.63479e-44	0.341565	0.327	0.126	5.38708e-40	5.57747e-15	5.26957e-44	RAS guanyl releasing protein 1 [Source:HGNC Symbol
1299	4	DNMT1	0.0130958	0.355372	0.532	0.358	267.757	1.70494e-42	0.458359	0.603	0.393	3.48592e-38	0.0130958	3.40988e-42	DNA methyltransferase 1 [Source:HGNC Symbol
1300	4	SNRPE	4.22473e-26	0.476612	0.893	0.782	8.63789e-22	8.54497e-42	0.335629	0.92	0.845	1.74711e-37	4.22473e-26	1.70899e-41	small nuclear ribonucleoprotein polypeptide E [Source:HGNC Symbol
1301	4	HSPD1	9.76711e-23	0.378071	0.934	0.851	1.99698e-17	9.74936e-42	0.314407	0.942	0.875	1.99335e-37	9.76711e-23	1.94987e-41	heat shock protein family D (Hsp60) member 1 [Source:HGNC Symbol
1302	4	HES4	3.62407e-23	0.672292	0.769	0.564	7.40978e-19	4.3266e-40	0.367269	0.772	0.606	8.84617e-36	3.62407e-23	8.65321e-40	hes family bHLH transcription factor 4 [Source:HGNC Symbol
1303	4	RFX4	1.21793e-22	0.41072	0.435	0.177	2.49017e-16	4.35699e-40	0.258824	0.271	0.096	8.90831e-36	1.21793e-22	8.71398e-40	regulatory factor X4 [Source:HGNC Symbol
1304	4	EMX2	9.06717e-14	0.373374	0.209	0.062	1.85387e-09	1.11894e-39	0.358267	0.564	0.308	2.28778e-35	9.06717e-14	2.23788e-39	empty spiracles homeobox 2 [Source:HGNC Symbol
1305	4	DCTPP1	2.28232e-06	0.380523	0.543	0.344	0.0466643	2.79525e-39	0.428016	0.635	0.439	5.71516e-35	2.28232e-06	5.59049e-39	dCTP pyrophosphatase 1 [Source:HGNC Symbol
1306	4	EIF3E	1.0736e-23	0.43869	0.934	0.826	2.19509e-19	1.03409e-37	0.329918	0.892	0.796	2.11429e-33	1.0736e-23	2.06817e-37	eukaryotic translation initiation factor 3 subunit E [Source:HGNC Symbol
1307	4	CYR61	3.67957e-05	0.265572	0.251	0.1	0.752325	1.66949e-37	0.264141	0.241	0.081	3.41344e-34	3.67957e-05	3.33898e-37	cysteine-rich, angiogenic inducer, 61 [Source:HGNC Symbol
1308	4	ANP32E	0.00870479	0.341017	0.565	0.374	177.978	1.94451e-37	0.358389	0.561	0.324	3.97575e-33	0.00870479	3.88903e-37	acidic nuclear phosphoprotein 32 family member E [Source:HGNC Symbol
1309	4	SNRPF	1.10187e-05	0.33362	0.815	0.749	0.225288	1.98261e-37	0.333954	0.894	0.823	4.05365e-33	1.10187e-05	3.96522e-37	small nuclear ribonucleoprotein polypeptide F [Source:HGNC Symbol
1310	4	TMEM106C	1.61335e-22	0.449506	0.534	0.256	3.29865e-18	3.34894e-37	0.405046	0.553	0.345	6.84725e-33	1.61335e-22	6.69788e-37	transmembrane protein 106C [Source:HGNC Symbol
1311	4	TMEM97	0.525945	0.305688	0.551	0.369	10753.5	1.34702e-36	0.376072	0.603	0.381	2.75411e-32	0.525945	2.69404e-36	transmembrane protein 97 [Source:HGNC Symbol
1312	4	LSM2	0.000105895	0.303107	0.713	0.514	2.16512	1.95138e-36	0.378162	0.716	0.537	3.98978e-32	0.000105895	3.90275e-36	LSM2 homolog, U6 small nuclear RNA and mRNA degradation associated [Source:HGNC Symbol
1313	4	ARL6IP6	0.00236766	0.298277	0.452	0.262	48.4091	2.86954e-36	0.335576	0.42	0.207	5.86706e-32	0.00236766	5.73908e-36	ADP ribosylation factor like GTPase 6 interacting protein 6 [Source:HGNC Symbol
1314	4	HAT1	0.000996324	0.293334	0.361	0.185	20.3708	3.07393e-35	0.327674	0.417	0.207	6.28495e-31	0.000996324	6.14786e-35	histone acetyltransferase 1 [Source:HGNC Symbol
1315	4	BTG3	0.0176262	0.300153	0.614	0.415	0.0360385	6.67945e-35	0.35484	0.625	0.401	1.36568e-30	0.0176262	1.33589e-34	BTG anti-proliferation factor 3 [Source:HGNC Symbol
1316	4	H2AFV	2.75312e-11	0.413155	0.722	0.554	5.62903e-06	3.19859e-34	0.338046	0.731	0.53	6.53983e-30	2.75312e-11	6.39717e-34	H2A histone family member V [Source:HGNC Symbol
1317	4	MTHFD1	4.34681e-25	0.299535	0.259	0.07	8.88748e-21	1.56996e-33	0.296576	0.297	0.125	3.20994e-29	4.34681e-25	3.13992e-33	methylenetetrahydrofolate dehydrogenase, cyclohydrolase and formyltetrahydrofolate synthetase 1 [Source:HGNC Symbol
1318	4	SNRPA	1.83609e-16	0.372424	0.46	0.217	3.75406e-12	3.76674e-33	0.343409	0.438	0.232	7.70147e-29	1.83609e-16	7.53347e-33	small nuclear ribonucleoprotein polypeptide A [Source:HGNC Symbol
1319	4	GPX4	0.0986135	0.282584	0.939	0.881	2016.25	4.12997e-33	0.295826	0.96	0.889	8.44414e-29	0.0986135	8.25994e-33	glutathione peroxidase 4 [Source:HGNC Symbol
1320	4	TMA7	1.35352e-10	0.337149	0.942	0.866	2.76742e-06	6.65936e-33	0.285066	0.954	0.905	1.36157e-28	1.35352e-10	1.33187e-32	translation machinery associated 7 homolog [Source:HGNC Symbol
1321	4	NOP53	268545	0.26708	0.658	0.543	5.49067e+08	2.56275e-32	0.357884	0.71	0.527	5.23981e-28	268545	5.12551e-32	NOP53 ribosome biogenesis factor [Source:HGNC Symbol
1322	4	RFC1	0.0918826	0.367168	0.548	0.384	1878.63	6.29117e-32	0.411168	0.587	0.403	1.28629e-27	0.0918826	1.25823e-31	replication factor C subunit 1 [Source:HGNC Symbol
1323	4	PEA15	1.99345e-27	0.586071	0.631	0.332	4.07581e-23	4.65897e-30	0.380413	0.64	0.454	9.52573e-26	1.99345e-27	9.31794e-30	proliferation and apoptosis adaptor protein 15 [Source:HGNC Symbol
1324	4	HES5	5.52672e-23	0.380069	0.353	0.118	1.12999e-18	6.61071e-30	0.265028	0.279	0.11	1.35163e-25	5.52672e-23	1.32214e-29	hes family bHLH transcription factor 5 [Source:HGNC Symbol
1325	4	PRDX4	4.18788e-16	0.418313	0.821	0.631	8.56253e-12	1.30531e-29	0.340988	0.767	0.622	2.66884e-25	4.18788e-16	2.61062e-29	peroxiredoxin 4 [Source:HGNC Symbol
1326	4	HNRNPA1	0.00267312	0.268168	0.972	0.936	54.6546	1.42385e-30	0.264188	0.977	0.949	2.9112e-25	0.00267312	2.8477e-29	heterogeneous nuclear ribonucleoprotein A1 [Source:HGNC Symbol
1327	4	CNTLN	2.04383e-08	0.343037	0.364	0.169	0.000417882	3.37841e-29	0.32632	0.38	0.192	6.9075e-25	2.04383e-08	6.75683e-28	centlein [Source:HGNC Symbol
1328	4	UQCC2	3.89617	0.313104	0.675	0.535	79661.1	6.75986e-28	0.343082	0.763	0.597	1.38212e-23	3.89617	1.35197e-27	ubiquinol-cytochrome c reductase complex assembly factor 2 [Source:HGNC Symbol
1329	4	ANP32B	2.32734e-06	0.441703	0.711	0.532	0.0475848	5.89617e-27	0.395693	0.736	0.601	1.20553e-22	2.32734e-06	1.17923e-26	acidic nuclear phosphoprotein 32 family member B [Source:HGNC Symbol
1330	4	RPL22L1	3.97969e-08	0.360306	0.556	0.345	0.00813687	1.13304e-26	0.378212	0.528	0.343	2.31661e-23	3.97969e-08	2.26608e-26	ribosomal protein L22 like 1 [Source:HGNC Symbol
1331	4	RAB13	2.63101e-13	0.518646	0.325	0.132	5.37936e-09	1.48732e-27	0.35951	0.307	0.139	3.04098e-22	2.63101e-13	2.97465e-27	RAB13, member RAS oncogene family [Source:HGNC Symbol
1332	4	TMEM161B-AS1	4085.33	0.303952	0.576	0.439	8.35287e+06	1.1229e-25	0.363695	0.665	0.5	2.29588e-21	4085.33	2.2458e-25	TMEM161B antisense RNA 1 [Source:HGNC Symbol
1333	4	PCBD1	1.78709	0.298142	0.419	0.25	36538.9	2.76654e-25	0.302436	0.347	0.174	5.65647e-21	1.78709	5.53309e-25	pterin-4 alpha-carbinolamine dehydratase 1 [Source:HGNC Symbol
1334	4	HAUS1	2.14327	0.271983	0.493	0.317	43821.2	2.84906e-25	0.35556	0.499	0.315	5.82519e-21	2.14327	5.69812e-25	HAUS augmin like complex subunit 1 [Source:HGNC Symbol
1335	4	POLD2	2618.58	0.273348	0.548	0.394	5.35396e+07	4.08903e-25	0.329534	0.672	0.507	8.36044e-21	2618.58	8.17807e-25	DNA polymerase delta 2, accessory subunit [Source:HGNC Symbol
1336	4	MT-CO2	2.40983e-06	0.376076	0.978	0.961	0.0492713	5.9708e-25	0.258658	0.994	0.977	1.22079e-20	2.40983e-06	1.19416e-24	mitochondrially encoded cytochrome c oxidase II [Source:HGNC Symbol
1337	4	RPS17	4.84959e-15	0.428188	0.736	0.517	9.91547e-11	2.17934e-24	0.337446	0.692	0.535	4.45588e-21	4.84959e-15	4.35868e-24	ribosomal protein S17 [Source:HGNC Symbol
1338	4	PA2G4	2.86708e-05	0.369213	0.727	0.645	5.86203	6.4765e-24	0.319901	0.838	0.74	1.32418e-19	2.86708e-05	1.2953e-23	proliferation-associated 2G4 [Source:HGNC Symbol
1339	4	WDR34	2.55836e-07	0.270971	0.333	0.152	0.00523083	1.09617e-23	0.284007	0.369	0.194	2.24124e-19	2.55836e-07	2.19235e-23	WD repeat domain 34 [Source:HGNC Symbol
1340	4	AKR7A2	3.32538e-05	0.360651	0.559	0.355	0.679908	4.92009e-23	0.324144	0.517	0.338	1.00596e-18	3.32538e-05	9.84017e-23	aldo-keto reductase family 7 member A2 [Source:HGNC Symbol
1341	4	LMNB1	0.75778	0.283168	0.471	0.295	15493.6	1.19144e-22	0.32205	0.451	0.262	2.43602e-18	0.75778	2.38288e-22	lamin B1 [Source:HGNC Symbol
1342	4	MDK	7.68996e-12	0.396243	0.752	0.508	1.57229e-07	1.9371e-22	0.286483	0.524	0.315	3.96059e-18	7.68996e-12	3.87419e-22	midkine [Source:HGNC Symbol
1343	4	NUDT1	3.12584e-18	0.434061	0.543	0.278	6.3911e-14	3.14565e-22	0.337335	0.652	0.477	6.43159e-19	3.12584e-18	6.29129e-22	nudix hydrolase 1 [Source:HGNC Symbol
1344	4	EIF4EBP1	4.18708e-07	0.354178	0.54	0.317	0.0085609	3.6747e-22	0.370563	0.697	0.531	7.51328e-18	4.18708e-07	7.34939e-22	eukaryotic translation initiation factor 4E binding protein 1 [Source:HGNC Symbol
1345	4	GPM6B	1.66011e+07	0.268135	0.78	0.727	0.00339425	5.30554e-22	0.285637	0.813	0.728	1.08477e-17	1.66011e+07	1.06111e-21	glycoprotein M6B [Source:HGNC Symbol
1346	4	NENF	7.66204e-11	0.311002	0.35	0.152	1.56658e-06	7.79344e-22	0.318921	0.49	0.313	1.59345e-18	7.66204e-11	1.55869e-21	neudesin neurotrophic factor [Source:HGNC Symbol
1347	4	PFN1	6.13044e-07	0.333721	0.854	0.738	0.0125343	3.08463e-21	0.268586	0.887	0.819	6.30683e-17	6.13044e-07	6.16926e-21	profilin 1 [Source:HGNC Symbol
1348	4	HNRNPD	3576.95	0.26219	0.76	0.756	7.31342e+08	5.78548e-21	0.293663	0.866	0.817	1.1829e-17	3576.95	1.1571e-20	heterogeneous nuclear ribonucleoprotein D [Source:HGNC Symbol
1349	4	CLIC1	0.19909	0.279967	0.625	0.421	4070.59	6.56424e-21	0.283973	0.658	0.473	1.34212e-17	0.19909	1.31285e-20	chloride intracellular channel 1 [Source:HGNC Symbol
1350	4	COMMD4	0.000154691	0.292586	0.388	0.205	3.16281	2.45054e-20	0.323049	0.471	0.302	5.01037e-16	0.000154691	4.90108e-20	COMM domain containing 4 [Source:HGNC Symbol
1351	4	RHOA	0.000295179	0.293135	0.782	0.62	6.03522	8.77124e-20	0.302572	0.743	0.604	1.79337e-15	0.000295179	1.75425e-19	ras homolog family member A [Source:HGNC Symbol
1352	4	ANAPC11	7.849e-09	0.327627	0.912	0.789	0.000160481	2.15488e-20	0.268281	0.904	0.842	4.40588e-15	7.849e-09	4.30977e-19	anaphase promoting complex subunit 11 [Source:HGNC Symbol
1353	4	RNASEH2C	2.70623e-09	0.387626	0.603	0.38	5.53315e-05	7.2492e-19	0.310194	0.672	0.525	1.48217e-14	2.70623e-09	1.44984e-20	ribonuclease H2 subunit C [Source:HGNC Symbol
1354	4	ALYREF	5.15104e-06	0.319156	0.43	0.229	0.105318	7.5736e-19	0.26663	0.507	0.318	1.5485e-14	5.15104e-06	1.51472e-18	Aly/REF export factor [Source:HGNC Symbol
1355	4	MPST	3.84909	0.261671	0.457	0.288	78698.5	1.87156e-18	0.29928	0.498	0.328	3.82659e-14	3.84909	3.74312e-18	mercaptopyruvate sulfurtransferase [Source:HGNC Symbol
1356	4	NDUFAF8	6.46009e-07	0.320458	0.507	0.299	0.132083	3.9988e-17	0.314433	0.584	0.437	8.17595e-13	6.46009e-07	7.9976e-18	NADH:ubiquinone oxidoreductase complex assembly factor 8 [Source:HGNC Symbol
1357	4	HSPB11	0.199767	0.313675	0.493	0.315	4084.44	7.39292e-16	0.305416	0.533	0.368	1.51156e-11	0.199767	1.47858e-15	heat shock protein family B (small) member 11 [Source:HGNC Symbol
1358	4	POLR2L	1.49862e-08	0.370232	0.807	0.635	3.06408e-05	8.09696e-12	0.26343	0.848	0.761	1.6555e-07	1.49862e-08	1.61939e-11	RNA polymerase II subunit L [Source:HGNC Symbol
1359	4	UBE2T	2.41436e+07	0.250111	0.375	0.265	0.00493639	1.69223e-11	0.303067	0.535	0.396	3.45994e-07	2.41436e+07	3.38446e-11	ubiquitin conjugating enzyme E2 T [Source:HGNC Symbol
1360	4	DPM3	5.08292	0.255321	0.51	0.325	10392.5	5.09525e-11	0.252167	0.483	0.337	1.04178e-05	5.08292	1.01905e-10	dolichyl-phosphate mannosyltransferase subunit 3, regulatory [Source:HGNC Symbol
1361	4	SAT1	0.000243678	0.252515	0.567	0.5	1	0.0472005	0.39907	0.499	0.403	965.061	0.000243678	0.094401	spermidine/spermine N1-acetyltransferase 1 [Source:HGNC Symbol
1362	5	LHX1	1.0963e-229	1.16099	0.622	0.13	2.2415e-225	0	1.60882	0.589	0.038	0	1.0963e-229	0	LIM homeobox 1 [Source:HGNC Symbol
1363	5	TFAP2A	5.01694e-201	1.06413	0.608	0.138	1.02576e-196	0	1.13431	0.399	0.012	0	5.01694e-201	0	transcription factor AP-2 alpha [Source:HGNC Symbol
1364	5	GAD2	2.16311e-20	0.504358	0.19	0.062	4.42269e-16	0	1.34767	0.367	0.007	0	2.16311e-20	0	glutamate decarboxylase 2 [Source:HGNC Symbol
1365	5	TFAP2B	1.80483e-59	0.78388	0.375	0.122	3.69016e-55	2.39712e-244	1.24672	0.347	0.014	4.90115e-240	1.80483e-59	4.79424e-244	transcription factor AP-2 beta [Source:HGNC Symbol
1366	5	UNCX	2.24816e-17	0.330237	0.392	0.202	4.59658e-14	3.15966e-220	0.894473	0.435	0.028	6.46023e-217	2.24816e-17	6.31931e-220	UNC homeobox [Source:HGNC Symbol
1367	5	LHX1-DT	2.91298e-158	0.699665	0.449	0.086	5.95588e-154	1.25478e-218	0.880406	0.411	0.025	2.56552e-214	2.91298e-158	2.50956e-218	LHX1 divergent transcript [Source:HGNC Symbol
1368	5	MAB21L2	1.02782e-111	0.979569	0.643	0.254	2.10148e-107	3.33988e-124	1.17752	0.431	0.051	6.82873e-120	1.02782e-111	6.67977e-124	mab-21 like 2 [Source:HGNC Symbol
1369	5	LHX5-AS1	3.07547e-123	0.772599	0.453	0.108	6.28811e-119	4.92099e-110	1.23493	0.419	0.054	1.00615e-105	4.92099e-110	6.15095e-123	LHX5 antisense RNA 1 [Source:HGNC Symbol
1370	5	GAD1	3.93365e-57	0.400661	0.141	0.019	8.04275e-52	3.24669e-121	0.540023	0.177	0.007	6.63819e-117	3.93365e-57	6.49339e-121	glutamate decarboxylase 1 [Source:HGNC Symbol
1371	5	NTM	1.50692e-112	0.873521	0.643	0.248	3.08105e-108	5.32575e-77	0.959285	0.516	0.113	1.0889e-72	5.32575e-77	3.01385e-112	neurotrimin [Source:HGNC Symbol
1372	5	MEIS2	7.33649e-107	0.894948	0.853	0.547	1.50002e-102	1.38941e-28	1.20206	0.661	0.386	2.84079e-24	1.38941e-28	1.4673e-106	Meis homeobox 2 [Source:HGNC Symbol
1373	5	ZFHX4	2.88277e-82	0.721011	0.79	0.455	5.89412e-79	4.30194e-105	1.2358	0.742	0.198	8.79575e-101	2.88277e-82	8.60388e-106	zinc finger homeobox 4 [Source:HGNC Symbol
1374	5	DCX	3.39397e-99	0.615235	0.988	0.684	6.93932e-95	3.59591e-22	0.548386	0.976	0.704	7.35219e-18	3.59591e-22	6.78795e-99	doublecortin [Source:HGNC Symbol
1375	5	LUZP2	1.6006e-95	0.660145	0.351	0.082	3.27258e-91	3.89021e-69	0.544296	0.234	0.024	7.95393e-67	3.89021e-69	3.20119e-95	leucine zipper protein 2 [Source:HGNC Symbol
1376	5	STMN2	5.79062e-95	0.64235	0.993	0.693	1.18395e-91	2.02318e-48	0.831826	0.976	0.686	4.13659e-44	2.02318e-48	1.15812e-94	stathmin 2 [Source:HGNC Symbol
1377	5	PBX3	5.94485e-51	0.539866	0.722	0.426	1.21548e-46	4.93965e-88	1.0104	0.573	0.125	1.00996e-83	5.94485e-51	9.8793e-88	PBX homeobox 3 [Source:HGNC Symbol
1378	5	ZFHX3	2.31442e-87	0.648346	0.845	0.5	4.73205e-83	7.76528e-56	0.966776	0.698	0.272	1.58769e-51	7.76528e-56	4.62883e-87	zinc finger homeobox 3 [Source:HGNC Symbol
1379	5	ANK3	1.46566e-81	0.562219	0.864	0.503	2.99668e-77	6.73377e-17	0.621974	0.754	0.499	1.37679e-12	6.73377e-17	2.93131e-81	ankyrin 3 [Source:HGNC Symbol
1380	5	RTN1	2.06537e-82	0.593451	0.913	0.548	4.22287e-77	1195.97	0.311725	0.806	0.598	2.44528e+07	1195.97	4.13075e-81	reticulon 1 [Source:HGNC Symbol
1381	5	PKIA	1.13508e-76	0.58827	0.872	0.571	2.32079e-72	1.32152e-30	0.796967	0.786	0.525	2.70199e-26	1.32152e-30	2.27017e-76	cAMP-dependent protein kinase inhibitor alpha [Source:HGNC Symbol
1382	5	GLRA2	3.51087e-76	0.418255	0.297	0.068	7.17832e-72	1.61704e-40	0.298868	0.173	0.02	3.3062e-36	1.61704e-40	7.02174e-76	glycine receptor alpha 2 [Source:HGNC Symbol
1383	5	NOVA1	3.43922e-75	0.674898	0.898	0.65	7.03183e-72	4.09331e-50	1.01328	0.75	0.369	8.36917e-46	4.09331e-50	6.87844e-75	NOVA alternative splicing regulator 1 [Source:HGNC Symbol
1384	5	NEFL	1.17642e-63	0.75735	0.796	0.476	2.4053e-59	5.5056e-70	1.29483	0.593	0.155	1.12568e-65	1.17642e-63	1.10112e-68	neurofilament light [Source:HGNC Symbol
1385	5	CD24	3.03771e-68	0.452017	0.993	0.863	6.2109e-63	2.45177e-66	0.899533	0.988	0.765	5.0129e-61	2.45177e-66	6.07542e-67	CD24 molecule [Source:HGNC Symbol
1386	5	SNCG	9.41738e-67	0.631349	0.596	0.276	1.92548e-62	2.63457e-07	0.438616	0.282	0.104	0.00538665	2.63457e-07	1.88348e-66	synuclein gamma [Source:HGNC Symbol
1387	5	ONECUT1	8.80671e-33	0.275276	0.165	0.038	1.80062e-28	2.95245e-66	0.29208	0.149	0.009	6.03658e-62	8.80671e-33	5.9049e-66	one cut homeobox 1 [Source:HGNC Symbol
1388	5	RBFOX2	4.76653e-66	0.486262	0.889	0.6	9.74565e-61	2.30421e-07	0.44275	0.798	0.59	0.00471118	2.30421e-07	9.53306e-65	RNA binding fox-1 homolog 2 [Source:HGNC Symbol
1389	5	ETFB	5.44587e-63	0.480079	0.914	0.743	1.11346e-58	1.03293e-32	0.748095	0.859	0.664	2.11194e-28	1.03293e-32	1.08917e-63	electron transfer flavoprotein subunit beta [Source:HGNC Symbol
1390	5	STMN4	4.06142e-62	0.547248	0.942	0.729	8.30398e-59	3.48902e+07	0.282839	0.802	0.693	0.00713366	3.48902e+07	8.12284e-63	stathmin 4 [Source:HGNC Symbol
1391	5	CELF4	1.65992e-60	0.506139	0.682	0.338	3.39386e-56	3.26303e-17	0.708031	0.653	0.378	6.67158e-13	3.26303e-17	3.31983e-60	CUGBP Elav-like family member 4 [Source:HGNC Symbol
1392	5	TOX	1.33958e-07	0.252228	0.265	0.137	0.0273891	3.28312e-58	0.470652	0.238	0.029	6.71267e-54	1.33958e-07	6.56624e-58	thymocyte selection associated high mobility group box [Source:HGNC Symbol
1393	5	THSD7A	5.08169e-58	0.63762	0.729	0.417	1.039e-53	80906.8	0.3069	0.653	0.471	1.65422e+09	80906.8	1.01634e-57	thrombospondin type 1 domain containing 7A [Source:HGNC Symbol
1394	5	PCSK1N	3.75018e-56	0.485204	0.888	0.566	7.66761e-52	5.16841	0.364461	0.847	0.671	105673	5.16841	7.50035e-56	proprotein convertase subtilisin/kexin type 1 inhibitor [Source:HGNC Symbol
1395	5	BEX1	5.38366e-56	0.438738	0.958	0.747	1.10074e-51	2.35017e-07	0.378726	0.952	0.815	0.00480516	2.35017e-07	1.07673e-55	brain expressed X-linked 1 [Source:HGNC Symbol
1396	5	OLFM1	8.09689e-56	0.539047	0.805	0.512	1.65549e-51	70859.1	0.388621	0.702	0.572	1.44878e+09	70859.1	1.61938e-55	olfactomedin 1 [Source:HGNC Symbol
1397	5	GNG3	6.89781e-56	0.465471	0.818	0.513	1.41033e-51	1.68131e-05	0.480823	0.702	0.506	0.343761	1.68131e-05	1.37956e-54	G protein subunit gamma 3 [Source:HGNC Symbol
1398	5	UCHL1	1.88281e-54	0.440688	0.971	0.878	3.84959e-50	8790.17	0.282831	0.911	0.915	1.79724e+09	8790.17	3.76562e-54	ubiquitin C-terminal hydrolase L1 [Source:HGNC Symbol
1399	5	ASIC4	2.1835e-28	0.286241	0.175	0.047	4.46439e-24	1.64517e-53	0.447188	0.177	0.017	3.36372e-49	2.1835e-28	3.29035e-53	acid sensing ion channel subunit family member 4 [Source:HGNC Symbol
1400	5	PCDH7	1.40644e-13	0.252132	0.222	0.09	2.87561e-10	2.91232e-53	0.437657	0.242	0.032	5.95453e-49	1.40644e-13	5.82464e-53	protocadherin 7 [Source:HGNC Symbol
1401	5	PCDH9	3.38801e-52	0.59935	0.601	0.309	6.92713e-48	1.1838e+06	0.468941	0.423	0.296	0.000242039	1.1838e+06	6.77603e-52	protocadherin 9 [Source:HGNC Symbol
1402	5	ZNF385D	5.9219e-20	0.317803	0.213	0.076	1.21079e-15	5.3853e-52	0.579012	0.278	0.044	1.10108e-47	5.9219e-20	1.07706e-51	zinc finger protein 385D [Source:HGNC Symbol
1403	5	NRXN3	2.41081e-37	0.381596	0.293	0.1	4.92914e-33	3.25857e-51	0.481356	0.254	0.037	6.66247e-47	2.41081e-37	6.51714e-51	neurexin 3 [Source:HGNC Symbol
1404	5	CCNI	2.17875e-50	0.353618	0.984	0.956	4.45468e-46	1.72841e-19	0.407837	0.988	0.944	3.53391e-15	1.72841e-19	4.35751e-51	cyclin I [Source:HGNC Symbol
1405	5	INA	6.9416e-50	0.418318	0.848	0.507	1.41928e-45	8.83772e-23	0.652461	0.758	0.473	1.80696e-18	8.83772e-23	1.38832e-49	internexin neuronal intermediate filament protein alpha [Source:HGNC Symbol
1406	5	APLP1	1.86079e-49	0.431242	0.882	0.614	3.80458e-45	0.00198719	0.378702	0.774	0.572	40.63	0.00198719	3.72159e-49	amyloid beta precursor like protein 1 [Source:HGNC Symbol
1407	5	AC027031,2	2.58768e-48	0.780432	0.509	0.249	5.29078e-44	0.000909983	0.705867	0.375	0.191	18.6055	0.000909983	5.17537e-48	novel transcript
1408	5	CALM2	3.20423e-48	0.349311	0.997	0.974	6.55137e-44	5.98217e-08	0.33903	0.996	0.968	0.00122312	5.98217e-08	6.40846e-47	calmodulin 2 [Source:HGNC Symbol
1409	5	NREP	1.04915e-46	0.399686	0.962	0.791	2.1451e-42	4.14524e-17	0.511708	0.895	0.751	8.47536e-12	4.14524e-17	2.09831e-46	neuronal regeneration related protein [Source:HGNC Symbol
1410	5	ONECUT2	2.18204e-39	0.421965	0.37	0.144	4.4614e-35	6.27835e-46	0.704963	0.327	0.063	1.28367e-41	2.18204e-39	1.25567e-45	one cut homeobox 2 [Source:HGNC Symbol
1411	5	TMSB10	1.1583e-45	0.312188	1	0.993	2.36826e-41	32.8762	0.27079	1	0.99	672186	32.8762	2.3166e-45	thymosin beta 10 [Source:HGNC Symbol
1412	5	GDAP1L1	3.01865e-44	0.418432	0.723	0.419	6.17194e-40	0.000122095	0.444002	0.577	0.369	24.9635	0.000122095	6.03731e-44	ganglioside induced differentiation associated protein 1 like 1 [Source:HGNC Symbol
1413	5	KIF5C	4.25301e-43	0.384289	0.93	0.737	8.69571e-39	568085	0.252747	0.859	0.782	0.000116151	568085	8.50603e-43	kinesin family member 5C [Source:HGNC Symbol
1414	5	RAB3C	2.04462e-41	0.418211	0.636	0.36	4.18043e-37	8.12517e-43	0.682765	0.573	0.199	1.66127e-38	2.04462e-41	1.62503e-42	RAB3C, member RAS oncogene family [Source:HGNC Symbol
1415	5	VAMP2	2.92426e-41	0.387598	0.892	0.676	5.97894e-37	372.501	0.347462	0.802	0.711	7.61616e+06	372.501	5.84852e-41	vesicle associated membrane protein 2 [Source:HGNC Symbol
1416	5	MAB21L1	4.24203e-40	0.579785	0.383	0.156	8.67325e-36	5.45197e-31	0.675919	0.286	0.062	1.11471e-26	5.45197e-31	8.48406e-40	mab-21 like 1 [Source:HGNC Symbol
1417	5	NSG2	2.9894e-39	0.417918	0.746	0.437	6.11212e-35	0.0271826	0.383574	0.698	0.476	555.775	0.0271826	5.9788e-39	neuronal vesicle trafficking associated 2 [Source:HGNC Symbol
1418	5	CLMP	3.45674e-38	0.400799	0.322	0.118	7.06765e-34	40398.5	0.294308	0.206	0.093	8.25988e+08	40398.5	6.91348e-38	CXADR like membrane protein [Source:HGNC Symbol
1419	5	ATP1B1	4.16722e-38	0.39549	0.859	0.64	8.52029e-34	7.54808e-39	0.872757	0.786	0.477	1.54328e-33	7.54808e-39	8.33443e-38	ATPase Na+/K+ transporting subunit beta 1 [Source:HGNC Symbol
1420	5	PGM2L1	9.93918e-38	0.430325	0.71	0.439	2.03216e-34	32.1546	0.331121	0.665	0.476	657433	32.1546	1.98784e-37	phosphoglucomutase 2 like 1 [Source:HGNC Symbol
1421	5	KIFAP3	5.72684e-37	0.376973	0.853	0.617	1.17091e-32	0.0527794	0.366838	0.75	0.589	1079.13	0.0527794	1.14537e-36	kinesin associated protein 3 [Source:HGNC Symbol
1422	5	ARL4C	2.32737e-21	0.35074	0.727	0.525	4.75854e-17	6.40016e-37	0.738133	0.641	0.276	1.30858e-32	2.32737e-21	1.28003e-36	ADP ribosylation factor like GTPase 4C [Source:HGNC Symbol
1423	5	MGAT4C	2.33e-36	0.472154	0.41	0.175	4.76392e-32	4.24156e-07	0.381621	0.27	0.093	0.00867229	4.24156e-07	4.66e-36	MGAT4 family member C [Source:HGNC Symbol
1424	5	NSG1	1.86129e-35	0.377084	0.822	0.534	3.80559e-31	525774	0.277497	0.681	0.561	0.0001075	525774	3.72258e-35	neuronal vesicle trafficking associated 1 [Source:HGNC Symbol
1425	5	NNAT	5.74783e-35	0.740621	0.904	0.72	1.1752e-31	4.19342e-32	1.02132	0.907	0.686	8.57387e-28	4.19342e-32	1.14957e-34	neuronatin [Source:HGNC Symbol
1426	5	ROBO2	5.89489e-35	0.486578	0.453	0.217	1.20527e-30	0.000695195	0.386707	0.31	0.132	14.214	0.000695195	1.17898e-34	roundabout guidance receptor 2 [Source:HGNC Symbol
1427	5	POU3F1	1.08589e-13	0.389725	0.421	0.237	2.22021e-09	1.45109e-34	0.784205	0.423	0.127	2.9669e-30	1.08589e-13	2.90218e-34	POU class 3 homeobox 1 [Source:HGNC Symbol
1428	5	KIDINS220	1.07927e-35	0.389354	0.838	0.621	2.20667e-29	3.14559	0.333137	0.819	0.645	64314.8	3.14559	2.15853e-33	kinase D interacting substrate 220 [Source:HGNC Symbol
1429	5	CAMK2N2	1.66071e-33	0.321753	0.487	0.232	3.39548e-29	1.90566e-20	0.546817	0.431	0.162	3.89631e-16	1.90566e-20	3.32141e-33	calcium/calmodulin dependent protein kinase II inhibitor 2 [Source:HGNC Symbol
1430	5	TERF2IP	3.9033e-33	0.310888	0.968	0.847	7.98069e-29	2.04825e-14	0.433688	0.968	0.833	4.18785e-10	2.04825e-14	7.8066e-34	TERF2 interacting protein [Source:HGNC Symbol
1431	5	SLC17A6	5.43843e-33	0.457156	0.466	0.23	1.11194e-28	3.48888e-07	0.552669	0.315	0.125	0.00713337	3.48888e-07	1.08769e-32	solute carrier family 17 member 6 [Source:HGNC Symbol
1432	5	MAP2	2.83828e-32	0.347794	0.927	0.732	5.80315e-29	0.000324016	0.372321	0.923	0.749	6.62484	0.000324016	5.67656e-32	microtubule associated protein 2 [Source:HGNC Symbol
1433	5	CEP170	3.37468e-32	0.362606	0.875	0.653	6.89988e-28	19.1407	0.346493	0.798	0.661	391351	19.1407	6.74937e-32	centrosomal protein 170 [Source:HGNC Symbol
1434	5	TMEM35A	6.7337e-32	0.384946	0.64	0.38	1.37677e-27	773631	0.311449	0.516	0.394	0.000158177	773631	1.34674e-31	transmembrane protein 35A [Source:HGNC Symbol
1435	5	TCEAL7	8.86093e-32	0.363696	0.902	0.758	1.81171e-28	0.000451108	0.491546	0.794	0.721	9.22335	0.000451108	1.77219e-31	transcription elongation factor A like 7 [Source:HGNC Symbol
1436	5	SBK1	2.86628e-31	0.360038	0.678	0.413	5.8604e-28	1110.59	0.335315	0.593	0.452	2.2707e+07	1110.59	5.73256e-31	SH3 domain binding kinase 1 [Source:HGNC Symbol
1437	5	PBX1	1.0668e-07	0.256359	0.758	0.607	0.00218117	8.43067e-31	0.816129	0.758	0.46	1.72373e-26	1.0668e-07	1.68613e-30	PBX homeobox 1 [Source:HGNC Symbol
1438	5	TTC3	1.30529e-30	0.305483	0.991	0.941	2.66879e-26	0.000981472	0.32359	0.96	0.916	20.0672	0.000981472	2.61057e-30	tetratricopeptide repeat domain 3 [Source:HGNC Symbol
1439	5	SCN3B	1.71611e-30	0.342426	0.461	0.223	3.50876e-26	1234.26	0.367206	0.419	0.275	2.52358e+08	1234.26	3.43222e-30	sodium voltage-gated channel beta subunit 3 [Source:HGNC Symbol
1440	5	MLLT11	2.48143e-30	0.320852	0.985	0.827	5.07353e-26	7.24644e-08	0.394489	0.976	0.797	0.000148161	7.24644e-08	4.96285e-30	MLLT11 transcription factor 7 cofactor [Source:HGNC Symbol
1441	5	GRIA4	4.61655e-30	0.358206	0.386	0.169	9.439e-26	3.41516e-21	0.483	0.286	0.075	6.98264e-17	3.41516e-21	9.2331e-30	glutamate ionotropic receptor AMPA type subunit 4 [Source:HGNC Symbol
1442	5	PAFAH1B3	7.85039e-30	0.329818	0.915	0.778	1.60509e-25	3788.4	0.252116	0.94	0.852	7.74575e+07	3788.4	1.57008e-29	platelet activating factor acetylhydrolase 1b catalytic subunit 3 [Source:HGNC Symbol
1443	5	MYCBP2	7.88278e-30	0.385088	0.741	0.508	1.61171e-25	4.55397e-05	0.43526	0.685	0.498	0.0931104	4.55397e-05	1.57656e-29	MYC binding protein 2 [Source:HGNC Symbol
1444	5	PTPRD	8.03648e-30	0.407428	0.474	0.249	1.64314e-26	6530.67	0.324342	0.331	0.184	1.33526e+08	6530.67	1.6073e-29	protein tyrosine phosphatase receptor type D [Source:HGNC Symbol
1445	5	SYT1	1.02769e-29	0.425994	0.885	0.661	2.10121e-26	3.82579e+06	0.391557	0.847	0.746	0.000782221	3.82579e+06	2.05537e-29	synaptotagmin 1 [Source:HGNC Symbol
1446	5	POU2F2	1.36958e-29	0.466734	0.515	0.276	2.80025e-26	2326.81	0.432167	0.375	0.223	4.7574e+07	2326.81	2.73916e-29	POU class 2 homeobox 2 [Source:HGNC Symbol
1447	5	AP1S2	9.09152e-20	0.276829	0.859	0.684	1.85885e-15	8.71195e-29	0.723785	0.722	0.414	1.78125e-24	9.09152e-20	1.74239e-29	adaptor related protein complex 1 subunit sigma 2 [Source:HGNC Symbol
1448	5	BLCAP	9.5404e-29	0.389346	0.555	0.322	1.95063e-24	2.19026e+06	0.303018	0.46	0.338	0.00044782	2.19026e+06	1.90808e-28	BLCAP apoptosis inducing factor [Source:HGNC Symbol
1449	5	LHX5	2.58461e-27	0.25203	0.181	0.05	5.2845e-23	6.75009e-28	0.361241	0.19	0.03	1.38012e-23	2.58461e-27	1.35002e-27	LIM homeobox 5 [Source:HGNC Symbol
1450	5	TUBB2B	6.86388e-28	0.262534	0.999	0.979	1.40339e-24	4.38012e-09	0.376738	1	0.957	8.9556e-05	4.38012e-09	1.37278e-27	tubulin beta 2B class IIb [Source:HGNC Symbol
1451	5	MARCKSL1	8.24641e-28	0.266546	0.994	0.963	1.68606e-23	5.07617e-08	0.303433	1	0.957	0.000103787	5.07617e-08	1.64928e-27	MARCKS like 1 [Source:HGNC Symbol
1452	5	SOX4	1.15591e-27	0.309548	1	0.937	2.36337e-23	3.98602e-07	0.412511	0.988	0.938	0.00814982	3.98602e-07	2.31182e-27	SRY-box transcription factor 4 [Source:HGNC Symbol
1453	5	FNBP1L	2.82462e-27	0.317325	0.917	0.749	5.77522e-23	2.71472	0.329348	0.827	0.714	55505.1	2.71472	5.64924e-27	formin binding protein 1 like [Source:HGNC Symbol
1454	5	ATP1A3	5.14143e-27	0.349272	0.585	0.343	1.05122e-22	96788	0.303931	0.492	0.346	1.97893e+09	96788	1.02829e-26	ATPase Na+/K+ transporting subunit alpha 3 [Source:HGNC Symbol
1455	5	CDC42	2.93904e-27	0.303408	0.939	0.86	6.00917e-25	0.106473	0.321655	0.915	0.848	2176.94	0.106473	5.87809e-26	cell division cycle 42 [Source:HGNC Symbol
1456	5	CSRNP3	3.45887e-26	0.354659	0.669	0.435	7.072e-22	6.11477e-24	0.575913	0.685	0.38	1.25023e-19	6.11477e-24	6.91773e-26	cysteine and serine rich nuclear protein 3 [Source:HGNC Symbol
1457	5	BASP1	4.83155e-24	0.251689	1	0.95	9.87858e-20	5.0291e-26	0.455946	0.992	0.956	1.02825e-21	4.83155e-24	1.00582e-25	brain abundant membrane attached signal protein 1 [Source:HGNC Symbol
1458	5	SCG3	6.18038e-26	0.309747	0.813	0.519	1.26364e-21	3.4756e-09	0.428361	0.819	0.55	7.1062e-05	3.4756e-09	1.23608e-25	secretogranin III [Source:HGNC Symbol
1459	5	ASXL3	6.259e-26	0.335486	0.453	0.233	1.27972e-21	3224.2	0.338152	0.339	0.195	6.59221e+07	3224.2	1.2518e-25	ASXL transcriptional regulator 3 [Source:HGNC Symbol
1460	5	ADGRL3	4.62943e-16	0.318869	0.434	0.247	9.46534e-12	8.73619e-27	0.474186	0.343	0.095	1.7862e-21	4.62943e-16	1.74724e-25	adhesion G protein-coupled receptor L3 [Source:HGNC Symbol
1461	5	NEFM	1.46098e-26	0.422458	0.777	0.524	2.98712e-22	3.53984e-23	1.1706	0.597	0.305	7.23756e-20	3.53984e-23	2.92196e-25	neurofilament medium [Source:HGNC Symbol
1462	5	ANKRD12	1.78254e-25	0.342505	0.873	0.697	3.64457e-21	167.765	0.300967	0.81	0.697	3.43013e+06	167.765	3.56507e-25	ankyrin repeat domain 12 [Source:HGNC Symbol
1463	5	CLASP2	3.89529e-25	0.337279	0.643	0.406	7.9643e-21	5.04487e+06	0.269392	0.52	0.41	0.0103147	5.04487e+06	7.79057e-25	cytoplasmic linker associated protein 2 [Source:HGNC Symbol
1464	5	NCAM1	1.70525e-25	0.30706	0.898	0.672	3.48655e-20	1.36197e-09	0.447903	0.823	0.671	2.78468e-05	1.36197e-09	3.4105e-24	neural cell adhesion molecule 1 [Source:HGNC Symbol
1465	5	AKAP9	2.30602e-24	0.344766	0.838	0.666	4.71488e-20	2083.83	0.351393	0.819	0.704	4.26059e+07	2083.83	4.61203e-24	A-kinase anchoring protein 9 [Source:HGNC Symbol
1466	5	CHGB	2.97426e-25	0.426689	0.478	0.244	6.08117e-20	0.407744	0.36496	0.452	0.263	8336.72	0.407744	5.94852e-24	chromogranin B [Source:HGNC Symbol
1467	5	PPP2R2B	9.55358e-24	0.404045	0.397	0.195	1.95332e-19	0.00106075	0.270216	0.468	0.422	1	0.00106075	1.91072e-23	protein phosphatase 2 regulatory subunit Bbeta [Source:HGNC Symbol
1468	5	TMEFF2	1.3168e-23	0.350821	0.312	0.131	2.69233e-19	60752.2	0.272646	0.258	0.13	1.24214e+09	60752.2	2.6336e-23	transmembrane protein with EGF like and two follistatin like domains 2 [Source:HGNC Symbol
1469	5	NSD3	1.22714e-21	0.29541	0.883	0.742	2.50902e-17	680.278	0.295305	0.786	0.701	1.3909e+07	680.278	2.45429e-21	nuclear receptor binding SET domain protein 3 [Source:HGNC Symbol
1470	5	UBE2E3	3.12375e-21	0.38949	0.828	0.695	6.38682e-17	0.000667793	0.475963	0.73	0.59	13.6537	0.000667793	6.2475e-22	ubiquitin conjugating enzyme E2 E3 [Source:HGNC Symbol
1471	5	DAAM1	4.73874e-22	0.312322	0.854	0.707	9.68883e-17	769252	0.268293	0.754	0.668	0.000157281	769252	9.47748e-21	dishevelled associated activator of morphogenesis 1 [Source:HGNC Symbol
1472	5	TSC22D1	2.74256e-20	0.300179	0.898	0.763	5.60744e-16	0.334771	0.347635	0.827	0.732	6844.73	0.334771	5.48512e-20	TSC22 domain family member 1 [Source:HGNC Symbol
1473	5	PAK3	5.88207e-20	0.322424	0.806	0.598	1.20265e-15	32.3378	0.360575	0.71	0.551	661179	32.3378	1.17641e-19	p21 (RAC1) activated kinase 3 [Source:HGNC Symbol
1474	5	PRKAR2B	2.89499e-19	0.281196	0.614	0.376	5.91909e-15	0.383504	0.369282	0.641	0.447	7841.11	0.383504	5.78997e-19	protein kinase cAMP-dependent type II regulatory subunit beta [Source:HGNC Symbol
1475	5	ZNF503	3.57697e-19	0.515669	0.59	0.402	7.31348e-15	2.3534e-13	0.591336	0.363	0.133	4.81176e-10	2.3534e-13	7.15395e-19	zinc finger protein 503 [Source:HGNC Symbol
1476	5	GPC2	4.32483e-19	0.282897	0.799	0.572	8.84255e-15	12.2387	0.392751	0.633	0.481	250233	12.2387	8.64967e-19	glypican 2 [Source:HGNC Symbol
1477	5	SGIP1	1.94722e-17	0.253453	0.348	0.167	3.98129e-13	75.4913	0.329641	0.286	0.138	1.5435e+06	75.4913	3.89444e-17	SH3 domain GRB2 like endophilin interacting protein 1 [Source:HGNC Symbol
1478	5	SMIM18	5.7641e-17	0.283425	0.436	0.232	1.17853e-12	74843.5	0.318889	0.286	0.158	1.53025e+09	74843.5	1.15282e-16	small integral membrane protein 18 [Source:HGNC Symbol
1479	5	SYT4	3.10655e-16	0.424103	0.501	0.296	6.35166e-12	0.000454698	0.415962	0.379	0.31	1	0.000454698	6.21311e-16	synaptotagmin 4 [Source:HGNC Symbol
1480	5	SCN3A	3.66305e-16	0.274726	0.413	0.22	7.48947e-12	0.66973	0.334056	0.319	0.154	13693.3	0.66973	7.3261e-16	sodium voltage-gated channel alpha subunit 3 [Source:HGNC Symbol
1481	5	ZC2HC1A	4.99951e-15	0.29389	0.746	0.546	1.0222e-11	1.22895e-09	0.496771	0.665	0.457	2.51271e-05	1.22895e-09	9.99902e-15	zinc finger C2HC-type containing 1A [Source:HGNC Symbol
1482	5	MAST4	2.90576e-14	0.354878	0.22	0.09	5.94111e-10	5368.67	0.492128	0.165	0.065	1.09768e+08	5368.67	5.81151e-14	microtubule associated serine/threonine kinase family member 4 [Source:HGNC Symbol
1483	5	PHYHIPL	3.19577e-14	0.286446	0.5	0.298	6.53408e-10	4.27569e-09	0.485156	0.391	0.177	8.74208e-05	4.27569e-09	6.39155e-14	phytanoyl-CoA 2-hydroxylase interacting protein like [Source:HGNC Symbol
1484	5	MAPRE3	1.22087e-14	0.256815	0.471	0.278	2.49618e-09	7.01982e+08	0.250746	0.403	0.308	0.143527	7.01982e+08	2.44173e-13	microtubule associated protein RP/EB family member 3 [Source:HGNC Symbol
1485	5	SRRM4	3.83936e-13	0.284263	0.503	0.303	7.84995e-09	76357	0.344269	0.46	0.314	1.5612e+09	76357	7.67871e-13	serine/arginine repetitive matrix 4 [Source:HGNC Symbol
1486	5	ACTL6B	4.06104e-13	0.276227	0.483	0.284	8.30321e-09	21753.2	0.327369	0.516	0.385	4.44766e+09	21753.2	8.12209e-13	actin like 6B [Source:HGNC Symbol
1487	5	MIAT	6.53186e-13	0.263573	0.647	0.44	1.3355e-08	24.5767	0.361824	0.54	0.366	502495	24.5767	1.30637e-12	myocardial infarction associated transcript [Source:HGNC Symbol
1488	5	EPC1	9.08112e-13	0.298591	0.695	0.533	1.85673e-08	4.36028	0.370397	0.649	0.518	89150.3	4.36028	1.81622e-12	enhancer of polycomb homolog 1 [Source:HGNC Symbol
1489	5	NAP1L3	9.40868e-13	0.331707	0.545	0.358	1.9237e-08	1.39556	0.494745	0.512	0.336	28533.6	1.39556	1.88174e-12	nucleosome assembly protein 1 like 3 [Source:HGNC Symbol
1490	5	ODF2L	3.26229e-12	0.296107	0.602	0.424	6.67008e-08	3.23858e+06	0.297496	0.427	0.308	0.00066216	3.23858e+06	6.52458e-12	outer dense fiber of sperm tails 2 like [Source:HGNC Symbol
1491	5	CXADR	6.04875e-12	0.253035	0.81	0.619	1.23673e-09	0.133515	0.372633	0.758	0.584	2729.86	0.133515	1.20975e-11	CXADR Ig-like cell adhesion molecule [Source:HGNC Symbol
1492	5	C1QTNF4	1.06477e-11	0.291702	0.528	0.344	2.17702e-07	4.63294e-08	0.488135	0.556	0.331	0.000947252	4.63294e-08	2.12953e-11	C1q and TNF related 4 [Source:HGNC Symbol
1493	5	ELAVL2	4.19212e-07	0.270647	0.628	0.442	0.0085712	1.13379e-11	0.523614	0.605	0.342	2.31815e-07	4.19212e-07	2.26759e-11	ELAV like RNA binding protein 2 [Source:HGNC Symbol
1494	5	NRIP1	3.59843e-11	0.278129	0.436	0.258	7.35734e-07	7.84151e+07	0.310607	0.371	0.27	0.0160327	7.84151e+07	7.19685e-11	nuclear receptor interacting protein 1 [Source:HGNC Symbol
1495	5	APC	7.65737e-11	0.265165	0.71	0.528	1.56563e-06	4.22129e+09	0.260149	0.621	0.55	0.863085	4.22129e+09	1.53147e-10	APC regulator of WNT signaling pathway [Source:HGNC Symbol
1496	5	USP11	1.0929e-10	0.254666	0.81	0.688	2.23454e-06	2.06078e-08	0.431139	0.831	0.675	0.000421348	2.06078e-08	2.18579e-10	ubiquitin specific peptidase 11 [Source:HGNC Symbol
1497	5	CADM2	2.71421e-10	0.263563	0.414	0.236	5.54947e-06	1669.07	0.323429	0.31	0.162	3.41258e+07	1669.07	5.42842e-10	cell adhesion molecule 2 [Source:HGNC Symbol
1498	5	TAC1	0.0383131	0.546999	0.169	0.079	783.349	1.04422e-09	0.411569	0.149	0.031	2.13501e-05	0.0383131	2.08844e-09	tachykinin precursor 1 [Source:HGNC Symbol
1499	5	LSAMP	2.10756e-08	0.359823	0.519	0.359	0.000430911	699.288	0.432636	0.44	0.294	1.42976e+07	699.288	4.21511e-08	limbic system associated membrane protein [Source:HGNC Symbol
1500	5	TSHZ2	8.55075e-06	0.277534	0.399	0.247	0.174829	1.0998e-07	0.391061	0.278	0.098	0.00224865	8.55075e-06	2.1996e-07	teashirt zinc finger homeobox 2 [Source:HGNC Symbol
1501	5	MAPK6	2.64031e-05	0.251385	0.579	0.428	0.539838	8.60459e+06	0.267981	0.496	0.391	0.0017593	8.60459e+06	5.28063e-05	mitogen-activated protein kinase 6 [Source:HGNC Symbol
1502	5	FOS	0.000309527	0.291158	0.691	0.532	6.32858	2.15289e+09	0.382047	0.528	0.447	0.44018	2.15289e+09	0.000619054	Fos proto-oncogene, AP-1 transcription factor subunit [Source:HGNC Symbol
1503	5	IER5L	0.143303	0.275055	0.592	0.45	292.997	2.63466e+06	0.340406	0.435	0.308	0.000538683	2.63466e+06	0.286606	immediate early response 5 like [Source:HGNC Symbol
1504	5	KIZ	1.57953e+09	0.295442	0.143	0.096	0.322952	0.588616	0.635319	0.177	0.062	12034.8	1.57953e+09	0.117723	kizuna centrosomal protein [Source:HGNC Symbol
1505	5	DSEL	3.00391	0.267157	0.181	0.093	61418	3117.63	0.295588	0.161	0.065	6.3743e+08	3117.63	6.00783	dermatan sulfate epimerase like [Source:HGNC Symbol
1506	5	FSTL5	5.31875	0.296065	0.214	0.117	10874.7	0.000474618	0.441062	0.234	0.167	1	0.000474618	10.6375	follistatin like 5 [Source:HGNC Symbol
1507	5	PCP4	0.000409547	0.298399	0.157	0.114	1	3914.77	0.36278	0.198	0.082	8.00414e+07	0.000409547	7829.54	Purkinje cell protein 4 [Source:HGNC Symbol
1508	5	PGK1	2.37553e+06	0.293594	0.757	0.697	0.0004857	0.000447828	0.370587	0.653	0.636	1	0.000447828	4.75105e+06	phosphoglycerate kinase 1 [Source:HGNC Symbol
1509	6	TOP2A	0	1.88323	0.874	0.077	0	0	1.33166	0.91	0.119	0	0	0	DNA topoisomerase II alpha [Source:HGNC Symbol
1510	6	PCLAF	0	1.66105	0.911	0.099	0	0	1.47994	0.932	0.148	0	0	0	PCNA clamp associated factor [Source:HGNC Symbol
1511	6	NUSAP1	0	1.62324	0.858	0.087	0	0	1.33854	0.901	0.125	0	0	0	nucleolar and spindle associated protein 1 [Source:HGNC Symbol
1512	6	HIST1H1B	0	1.56465	0.683	0.018	0	0	1.43035	0.755	0.03	0	0	0	histone cluster 1 H1 family member b [Source:HGNC Symbol
1513	6	MKI67	0	1.48521	0.768	0.048	0	0	1.25563	0.836	0.081	0	0	0	marker of proliferation Ki-67 [Source:HGNC Symbol
1514	6	RRM2	0	1.1867	0.695	0.032	0	0	1.09135	0.757	0.055	0	0	0	ribonucleotide reductase regulatory subunit M2 [Source:HGNC Symbol
1515	6	UBE2C	0	1.17253	0.76	0.053	0	0	0.822442	0.811	0.092	0	0	0	ubiquitin conjugating enzyme E2 C [Source:HGNC Symbol
1516	6	CDK1	0	1.15751	0.768	0.059	0	0	0.933973	0.791	0.104	0	0	0	cyclin dependent kinase 1 [Source:HGNC Symbol
1517	6	HIST1H3B	0	1.13395	0.52	0.011	0	0	0.868047	0.567	0.02	0	0	0	histone cluster 1 H3 family member b [Source:HGNC Symbol
1518	6	BIRC5	0	1.10685	0.736	0.057	0	0	1.00348	0.797	0.086	0	0	0	baculoviral IAP repeat containing 5 [Source:HGNC Symbol
1519	6	PBK	0	1.05324	0.654	0.039	0	0	0.978174	0.757	0.072	0	0	0	PDZ binding kinase [Source:HGNC Symbol
1520	6	HIST1H2AH	0	0.975358	0.553	0.028	0	0	0.932333	0.577	0.034	0	0	0	histone cluster 1 H2A family member h [Source:HGNC Symbol
1521	6	SPC25	0	0.954157	0.602	0.031	0	0	0.970262	0.718	0.071	0	0	0	SPC25 component of NDC80 kinetochore complex [Source:HGNC Symbol
1522	6	AURKB	0	0.850161	0.561	0.029	0	0	0.756907	0.61	0.048	0	0	0	aurora kinase B [Source:HGNC Symbol
1523	6	ESCO2	0	0.799047	0.492	0.018	0	0	0.802487	0.604	0.042	0	0	0	establishment of sister chromatid cohesion N-acetyltransferase 2 [Source:HGNC Symbol
1524	6	HIST1H3G	0	0.778207	0.476	0.008	0	0	0.684375	0.477	0.021	0	0	0	histone cluster 1 H3 family member g [Source:HGNC Symbol
1525	6	CDCA5	0	0.725223	0.524	0.026	0	0	0.714836	0.592	0.049	0	0	0	cell division cycle associated 5 [Source:HGNC Symbol
1526	6	MYBL2	0	0.71343	0.5	0.022	0	0	0.775012	0.59	0.048	0	0	0	MYB proto-oncogene like 2 [Source:HGNC Symbol
1527	6	HJURP	0	0.687385	0.443	0.017	0	3.32827e-204	0.375691	0.358	0.036	6.80499e-199	3.32827e-204	0	Holliday junction recognition protein [Source:HGNC Symbol
1528	6	ASF1B	0	0.623862	0.427	0.015	0	4.42185e-241	0.469891	0.385	0.036	9.04091e-237	4.42185e-241	0	anti-silencing function 1B histone chaperone [Source:HGNC Symbol
1529	6	GTSE1	3.40838e-275	0.858209	0.569	0.036	6.96877e-270	0	0.728854	0.594	0.054	0	3.40838e-275	0	G2 and S-phase expressed 1 [Source:HGNC Symbol
1530	6	NDC80	2.18044e-272	0.733803	0.5	0.026	4.45812e-268	0	0.712766	0.559	0.042	0	2.18044e-272	0	NDC80 kinetochore complex component [Source:HGNC Symbol
1531	6	ASPM	4.54197e-268	0.920205	0.589	0.04	9.28652e-265	0	0.707545	0.604	0.067	0	4.54197e-268	0	abnormal spindle microtubule assembly [Source:HGNC Symbol
1532	6	TPX2	2.04465e-267	1.28817	0.809	0.091	4.1805e-263	0	1.11243	0.876	0.146	0	2.04465e-267	0	TPX2 microtubule nucleation factor [Source:HGNC Symbol
1533	6	CENPF	4.43928e-267	1.53637	0.858	0.105	9.07656e-261	0	1.17226	0.905	0.143	0	4.43928e-267	0	centromere protein F [Source:HGNC Symbol
1534	6	RAD51AP1	9.0455e-264	0.896799	0.602	0.044	1.84944e-259	0	0.774881	0.604	0.071	0	9.0455e-264	0	RAD51 associated protein 1 [Source:HGNC Symbol
1535	6	CENPU	1.2034e-260	1.05234	0.72	0.07	2.46047e-256	0	0.913986	0.766	0.113	0	1.2034e-260	0	centromere protein U [Source:HGNC Symbol
1536	6	KIFC1	1.2283e-259	0.653201	0.467	0.024	2.51139e-255	0	0.595365	0.5	0.046	0	1.2283e-259	0	kinesin family member C1 [Source:HGNC Symbol
1537	6	ATAD2	4.10465e-259	1.22472	0.72	0.072	8.39236e-255	0	0.909313	0.71	0.092	0	4.10465e-259	0	ATPase family AAA domain containing 2 [Source:HGNC Symbol
1538	6	ZWINT	1.18227e-241	0.754371	0.553	0.04	2.41728e-238	0	0.747997	0.624	0.074	0	1.18227e-241	0	ZW10 interacting kinetochore protein [Source:HGNC Symbol
1539	6	SGO1	1.04584e-237	0.753584	0.549	0.04	2.13833e-233	0	0.599504	0.518	0.051	0	1.04584e-237	0	shugoshin 1 [Source:HGNC Symbol
1540	6	TK1	3.12213e-235	0.672114	0.439	0.023	6.3835e-231	0	0.590651	0.5	0.046	0	3.12213e-235	0	thymidine kinase 1 [Source:HGNC Symbol
1541	6	NUF2	6.65193e-234	0.876621	0.545	0.039	1.36005e-230	0	0.674249	0.588	0.066	0	6.65193e-234	0	NUF2 component of NDC80 kinetochore complex [Source:HGNC Symbol
1542	6	MXD3	3.33168e-232	0.760927	0.508	0.034	6.81196e-228	0	0.770117	0.577	0.046	0	3.33168e-232	0	MAX dimerization protein 3 [Source:HGNC Symbol
1543	6	TYMS	5.45139e-232	1.49739	0.89	0.145	1.11459e-227	0	1.31205	0.892	0.172	0	5.45139e-232	0	thymidylate synthetase [Source:HGNC Symbol
1544	6	HIST1H1D	2.10051e-224	1.50401	0.626	0.063	4.29471e-220	0	1.54578	0.813	0.102	0	2.10051e-224	0	histone cluster 1 H1 family member d [Source:HGNC Symbol
1545	6	KIF11	2.25948e-225	0.647066	0.484	0.031	4.61973e-220	0	0.641765	0.507	0.049	0	2.25948e-225	0	kinesin family member 11 [Source:HGNC Symbol
1546	6	CLSPN	5.46211e-223	1.12211	0.74	0.089	1.11678e-218	0	0.882739	0.694	0.092	0	5.46211e-223	0	claspin [Source:HGNC Symbol
1547	6	SMC4	3.02612e-220	1.41876	0.866	0.143	6.18721e-216	0	1.14814	0.89	0.2	0	3.02612e-220	0	structural maintenance of chromosomes 4 [Source:HGNC Symbol
1548	6	CENPM	9.83952e-219	0.816687	0.626	0.061	2.01179e-215	0	0.809822	0.664	0.092	0	9.83952e-219	0	centromere protein M [Source:HGNC Symbol
1549	6	CENPK	4.89021e-218	1.02929	0.736	0.09	9.99851e-214	0	0.982273	0.799	0.12	0	4.89021e-218	0	centromere protein K [Source:HGNC Symbol
1550	6	CCNA2	5.74318e-204	0.731744	0.528	0.043	1.17425e-199	0	0.643431	0.565	0.063	0	5.74318e-204	0	cyclin A2 [Source:HGNC Symbol
1551	6	PIMREG	9.51558e-196	0.663202	0.459	0.032	1.94556e-191	0	0.761582	0.651	0.066	0	9.51558e-196	0	PICALM interacting mitotic regulator [Source:HGNC Symbol
1552	6	KIF15	1.3493e-193	0.658993	0.443	0.031	2.75877e-189	0	0.63821	0.514	0.052	0	1.3493e-193	0	kinesin family member 15 [Source:HGNC Symbol
1553	6	MAD2L1	2.09855e-190	1.16747	0.768	0.118	4.2907e-187	0	0.89105	0.804	0.149	0	2.09855e-190	0	mitotic arrest deficient 2 like 1 [Source:HGNC Symbol
1554	6	NCAPG	5.24767e-188	0.777762	0.545	0.052	1.07294e-182	0	0.735495	0.579	0.059	0	5.24767e-188	0	non-SMC condensin I complex subunit G [Source:HGNC Symbol
1555	6	HIST1H2AG	8.66482e-187	0.987668	0.516	0.047	1.77161e-182	0	0.913347	0.579	0.047	0	8.66482e-187	0	histone cluster 1 H2A family member g [Source:HGNC Symbol
1556	6	HIST1H2AL	3.31744e-167	0.380923	0.224	0.006	6.78284e-163	0	0.44054	0.297	0.01	0	3.31744e-167	0	histone cluster 1 H2A family member l [Source:HGNC Symbol
1557	6	H2AFX	9.21697e-164	1.35033	0.898	0.222	1.8845e-160	0	1.14328	0.93	0.247	0	9.21697e-164	0	H2A histone family member X [Source:HGNC Symbol
1558	6	HMGB2	1.35996e-150	1.60352	0.959	0.32	2.78057e-146	0	1.32893	0.98	0.274	0	1.35996e-150	0	high mobility group box 2 [Source:HGNC Symbol
1559	6	C21orf58	2.70958e-149	0.832633	0.602	0.084	5.54002e-145	0	0.860932	0.687	0.102	0	2.70958e-149	0	chromosome 21 open reading frame 58 [Source:HGNC Symbol
1560	6	HIST1H1C	2.49943e-134	1.8301	0.764	0.18	5.11033e-130	0	1.61128	0.885	0.238	0	2.49943e-134	0	histone cluster 1 H1 family member c [Source:HGNC Symbol
1561	6	GINS2	1.39879e-124	0.878112	0.699	0.136	2.85997e-120	0	1.01332	0.845	0.181	0	1.39879e-124	0	GINS complex subunit 2 [Source:HGNC Symbol
1562	6	HELLS	4.66376e-124	0.933209	0.72	0.148	9.53553e-120	0	0.956838	0.782	0.152	0	4.66376e-124	0	helicase, lymphoid specific [Source:HGNC Symbol
1563	6	HIST1H4C	2.33073e-121	2.48727	0.963	0.548	4.76541e-117	0	2.41713	0.987	0.609	0	2.33073e-121	0	histone cluster 1 H4 family member c [Source:HGNC Symbol
1564	6	HIST2H2AC	1.72122e-106	1.04749	0.598	0.118	3.5192e-103	0	1.05898	0.728	0.119	0	1.72122e-106	0	histone cluster 2 H2A family member c [Source:HGNC Symbol
1565	6	HIST1H1E	7.38599e-101	1.24562	0.622	0.132	1.51014e-97	0	1.20098	0.743	0.144	0	7.38599e-101	0	histone cluster 1 H1 family member e [Source:HGNC Symbol
1566	6	HIST1H3F	5.73194e-222	0.468022	0.256	0.005	1.17195e-217	2.29214e-292	0.391651	0.252	0.008	4.68652e-288	5.73194e-222	4.58429e-293	histone cluster 1 H3 family member f [Source:HGNC Symbol
1567	6	SMC2	7.64743e-148	1.01574	0.736	0.136	1.56359e-143	1.00967e-290	0.922712	0.799	0.168	2.06438e-286	7.64743e-148	2.01935e-290	structural maintenance of chromosomes 2 [Source:HGNC Symbol
1568	6	SKA3	5.29325e-138	0.412486	0.272	0.015	1.08226e-133	4.46531e-289	0.43964	0.367	0.025	9.12977e-285	5.29325e-138	8.93062e-289	spindle and kinetochore associated complex subunit 3 [Source:HGNC Symbol
1569	6	RTKN2	2.763e-204	0.679856	0.472	0.034	5.64922e-200	7.99e-285	0.555057	0.487	0.051	1.63364e-280	2.763e-204	1.598e-285	rhotekin 2 [Source:HGNC Symbol
1570	6	HIST1H2BH	1.34056e-133	0.477688	0.317	0.022	2.74091e-130	6.3571e-284	0.574516	0.415	0.035	1.29977e-279	1.34056e-133	1.27142e-283	histone cluster 1 H2B family member h [Source:HGNC Symbol
1571	6	FANCI	7.53796e-177	0.600978	0.455	0.037	1.54121e-171	2.44013e-282	0.563816	0.486	0.052	4.9891e-279	7.53796e-177	4.88027e-282	FA complementation group I [Source:HGNC Symbol
1572	6	CKS1B	1.22796e-140	1.20139	0.789	0.173	2.51068e-136	4.69157e-274	0.95024	0.847	0.207	9.59238e-270	1.22796e-140	9.38314e-274	CDC28 protein kinase regulatory subunit 1B [Source:HGNC Symbol
1573	6	FBXO5	1.11494e-169	1.02028	0.663	0.095	2.27961e-165	1.07877e-273	0.770074	0.642	0.104	2.20565e-269	1.11494e-169	2.15753e-273	F-box protein 5 [Source:HGNC Symbol
1574	6	BRCA1	1.24879e-148	0.707108	0.496	0.054	2.55328e-144	2.15865e-272	0.603184	0.491	0.055	4.41357e-268	1.24879e-148	4.3173e-272	BRCA1 DNA repair associated [Source:HGNC Symbol
1575	6	MELK	8.06581e-223	0.540875	0.39	0.019	1.64913e-218	8.78435e-272	0.462099	0.405	0.035	1.79605e-267	8.06581e-223	1.75687e-272	maternal embryonic leucine zipper kinase [Source:HGNC Symbol
1576	6	TUBA1B	5.16893e-117	1.25578	1	0.948	1.05684e-112	1.74951e-268	1.21703	1	0.932	3.57704e-264	5.16893e-117	3.49901e-269	tubulin alpha 1b [Source:HGNC Symbol
1577	6	ORC6	2.19382e-135	0.98479	0.695	0.129	4.48548e-131	9.22215e-268	0.852032	0.782	0.168	1.88556e-263	2.19382e-135	1.84443e-267	origin recognition complex subunit 6 [Source:HGNC Symbol
1578	6	MIS18BP1	9.80893e-166	0.831548	0.553	0.061	2.00553e-161	4.24631e-267	0.64418	0.561	0.075	8.68201e-263	9.80893e-166	8.49262e-267	MIS18 binding protein 1 [Source:HGNC Symbol
1579	6	CENPN	2.99564e-190	0.811807	0.593	0.062	6.12488e-186	3.32708e-264	0.662183	0.613	0.094	6.80254e-260	2.99564e-190	6.65415e-264	centromere protein N [Source:HGNC Symbol
1580	6	HMGB1	9.25941e-102	0.891523	1	0.986	1.89318e-98	1.41117e-255	0.869218	1	0.985	2.88528e-251	9.25941e-102	2.82234e-255	high mobility group box 1 [Source:HGNC Symbol
1581	6	PTTG1	2.31878e-140	1.0495	0.85	0.192	4.74098e-136	4.5438e-251	0.672597	0.826	0.192	9.29026e-247	2.31878e-140	9.08761e-251	PTTG1 regulator of sister chromatid separation, securin [Source:HGNC Symbol
1582	6	CDT1	4.19289e-137	0.615871	0.459	0.049	8.57277e-133	3.87776e-250	0.590316	0.522	0.069	7.92848e-246	4.19289e-137	7.75553e-251	chromatin licensing and DNA replication factor 1 [Source:HGNC Symbol
1583	6	DLGAP5	7.94695e-204	0.694805	0.463	0.031	1.62483e-199	1.24761e-247	0.536111	0.448	0.048	2.55087e-243	7.94695e-204	2.49523e-247	DLG associated protein 5 [Source:HGNC Symbol
1584	6	CHEK1	4.73509e-141	0.889077	0.646	0.105	9.68137e-137	4.33478e-237	0.778126	0.698	0.143	8.8629e-233	4.73509e-141	8.66957e-237	checkpoint kinase 1 [Source:HGNC Symbol
1585	6	FOXM1	1.46309e-199	0.532665	0.374	0.02	2.99142e-195	2.06421e-235	0.434064	0.365	0.033	4.22049e-230	1.46309e-199	4.12843e-234	forkhead box M1 [Source:HGNC Symbol
1586	6	CDC45	3.03929e-168	0.434396	0.309	0.015	6.21413e-164	1.02824e-232	0.452703	0.365	0.033	2.10233e-228	3.03929e-168	2.05647e-232	cell division cycle 45 [Source:HGNC Symbol
1587	6	MND1	1.98874e-188	0.696113	0.443	0.033	4.06618e-183	1.03179e-232	0.488307	0.424	0.047	2.1096e-228	1.98874e-188	2.06358e-232	meiotic nuclear divisions 1 [Source:HGNC Symbol
1588	6	KIF23	3.60074e-152	0.548907	0.366	0.026	7.36207e-148	1.51815e-232	0.480073	0.423	0.046	3.10401e-228	3.60074e-152	3.0363e-232	kinesin family member 23 [Source:HGNC Symbol
1589	6	KNL1	6.84411e-185	0.60005	0.411	0.027	1.39935e-180	8.79601e-232	0.497323	0.396	0.04	1.79843e-227	6.84411e-185	1.7592e-231	kinetochore scaffold 1 [Source:HGNC Symbol
1590	6	FEN1	1.01453e-113	0.808278	0.663	0.131	2.07432e-109	5.38605e-231	0.772573	0.736	0.167	1.10123e-226	1.01453e-113	1.07721e-230	flap structure-specific endonuclease 1 [Source:HGNC Symbol
1591	6	MCM10	2.40364e-201	0.623784	0.419	0.026	4.91448e-197	5.63773e-229	0.499287	0.428	0.049	1.15269e-224	2.40364e-201	1.12755e-228	minichromosome maintenance 10 replication initiation factor [Source:HGNC Symbol
1592	6	HMGN2	5.40922e-109	1.26434	0.996	0.843	1.10597e-104	2.02779e-226	1.0964	0.998	0.87	4.14602e-222	5.40922e-109	4.05558e-226	high mobility group nucleosomal binding domain 2 [Source:HGNC Symbol
1593	6	NCAPH	4.92168e-146	0.447174	0.346	0.024	1.00629e-141	2.26846e-226	0.438169	0.385	0.039	4.6381e-222	4.92168e-146	4.53693e-227	non-SMC condensin I complex subunit H [Source:HGNC Symbol
1594	6	FANCD2	4.64677e-105	0.389354	0.309	0.027	9.50078e-101	6.34767e-226	0.439657	0.369	0.035	1.29784e-221	4.64677e-105	1.26953e-225	FA complementation group D2 [Source:HGNC Symbol
1595	6	CENPH	1.80529e-142	0.956179	0.728	0.135	3.6911e-138	9.08161e-226	0.772059	0.763	0.188	1.85683e-221	1.80529e-142	1.81632e-225	centromere protein H [Source:HGNC Symbol
1596	6	MCM7	1.92277e-98	0.920976	0.789	0.228	3.9313e-94	5.20849e-225	0.898548	0.836	0.247	1.06493e-220	1.92277e-98	1.0417e-224	minichromosome maintenance complex component 7 [Source:HGNC Symbol
1597	6	XRCC2	3.03321e-96	0.337185	0.268	0.021	6.2017e-93	8.62176e-224	0.475175	0.378	0.038	1.7628e-219	3.03321e-96	1.72435e-224	X-ray repair cross complementing 2 [Source:HGNC Symbol
1598	6	PCNA	1.08367e-124	1.1376	0.882	0.257	2.21568e-120	2.01811e-224	1.00481	0.887	0.292	4.12623e-219	1.08367e-124	4.03622e-223	proliferating cell nuclear antigen [Source:HGNC Symbol
1599	6	SPC24	2.27046e-160	0.436922	0.305	0.016	4.64217e-156	2.20226e-219	0.391523	0.32	0.026	4.50273e-215	2.27046e-160	4.40451e-219	SPC24 component of NDC80 kinetochore complex [Source:HGNC Symbol
1600	6	CDCA4	3.08723e-103	0.555156	0.476	0.068	6.31216e-99	3.52303e-216	0.561107	0.491	0.072	7.20318e-212	3.08723e-103	7.04605e-216	cell division cycle associated 4 [Source:HGNC Symbol
1601	6	CKAP2L	3.61577e-216	0.603302	0.423	0.024	7.39281e-212	1.63972e-157	0.413293	0.335	0.042	3.35257e-154	1.63972e-157	7.23155e-216	cytoskeleton associated protein 2 like [Source:HGNC Symbol
1602	6	BUB1B	4.13553e-183	0.557562	0.402	0.026	8.45549e-179	1.54683e-214	0.428552	0.39	0.042	3.16265e-210	4.13553e-183	3.09367e-214	BUB1 mitotic checkpoint serine/threonine kinase B [Source:HGNC Symbol
1603	6	H2AFZ	6.4528e-101	0.980305	1	0.944	1.31934e-96	5.68495e-212	0.824221	1	0.965	1.16234e-207	6.4528e-101	1.13699e-211	H2A histone family member Z [Source:HGNC Symbol
1604	6	CDCA3	3.16986e-210	0.709562	0.484	0.034	6.48109e-206	7.92242e-183	0.469213	0.41	0.055	1.61982e-178	7.92242e-183	6.33971e-211	cell division cycle associated 3 [Source:HGNC Symbol
1605	6	DEK	2.05238e-93	1.09694	0.984	0.674	4.1963e-90	4.73766e-210	1.02753	0.987	0.657	9.68661e-206	2.05238e-93	9.47531e-210	DEK proto-oncogene [Source:HGNC Symbol
1606	6	TACC3	8.63382e-210	0.645734	0.48	0.033	1.76527e-205	1.40693e-208	0.442855	0.414	0.049	2.87662e-204	1.40693e-208	1.72676e-209	transforming acidic coiled-coil containing protein 3 [Source:HGNC Symbol
1607	6	CTNNAL1	1.12036e-49	0.582389	0.541	0.151	2.29068e-45	4.69871e-208	0.609336	0.595	0.11	9.60698e-204	1.12036e-49	9.39742e-208	catenin alpha like 1 [Source:HGNC Symbol
1608	6	GMNN	7.37182e-116	0.989624	0.785	0.201	1.50724e-111	4.7652e-207	0.799971	0.795	0.221	9.74294e-203	7.37182e-116	9.53041e-207	geminin DNA replication inhibitor [Source:HGNC Symbol
1609	6	CHAF1A	4.11287e-184	0.653002	0.492	0.042	8.40918e-180	2.05054e-205	0.533587	0.482	0.072	4.19254e-202	4.11287e-184	4.10109e-205	chromatin assembly factor 1 subunit A [Source:HGNC Symbol
1610	6	CDCA8	4.90572e-195	0.599664	0.419	0.026	1.00302e-190	3.82627e-203	0.449246	0.39	0.044	7.82318e-201	4.90572e-195	7.65253e-203	cell division cycle associated 8 [Source:HGNC Symbol
1611	6	SOX2	4.1099e-37	0.710593	0.785	0.341	8.40311e-33	1.70891e-202	0.916597	0.917	0.286	3.49404e-198	4.1099e-37	3.41782e-202	SRY-box transcription factor 2 [Source:HGNC Symbol
1612	6	POC1A	3.81991e-117	0.40133	0.301	0.022	7.81019e-113	1.22696e-202	0.390619	0.356	0.037	2.50865e-197	3.81991e-117	2.45393e-201	POC1 centriolar protein A [Source:HGNC Symbol
1613	6	E2F8	3.44461e-187	0.354167	0.215	0.004	7.04285e-183	4.87452e-196	0.316969	0.243	0.015	9.96645e-193	3.44461e-187	9.74904e-196	E2F transcription factor 8 [Source:HGNC Symbol
1614	6	DHFR	3.75591e-113	0.874428	0.581	0.103	7.67932e-109	3.32714e-192	0.768047	0.637	0.146	6.80266e-188	3.75591e-113	6.65427e-192	dihydrofolate reductase [Source:HGNC Symbol
1615	6	PKMYT1	6.63728e-170	0.413648	0.305	0.014	1.35706e-165	1.71776e-190	0.326769	0.284	0.023	3.51214e-186	6.63728e-170	3.43553e-190	protein kinase, membrane associated tyrosine/threonine 1 [Source:HGNC Symbol
1616	6	FAM111B	1.14005e-145	0.641946	0.37	0.028	2.33094e-141	1.61772e-188	0.516514	0.41	0.055	3.3076e-184	1.14005e-145	3.23544e-188	family with sequence similarity 111 member B [Source:HGNC Symbol
1617	6	CDCA2	1.76498e-111	0.350147	0.28	0.02	3.60868e-107	4.37794e-188	0.366592	0.324	0.032	8.95114e-184	1.76498e-111	8.75589e-188	cell division cycle associated 2 [Source:HGNC Symbol
1618	6	RRM1	1.02718e-82	0.891225	0.772	0.256	2.10018e-78	1.09831e-185	0.796155	0.793	0.258	2.24561e-181	1.02718e-82	2.19663e-185	ribonucleotide reductase catalytic subunit M1 [Source:HGNC Symbol
1619	6	BLM	1.5252e-137	0.452916	0.321	0.022	3.11843e-133	1.67411e-184	0.379541	0.311	0.03	3.42288e-181	1.5252e-137	3.34822e-184	BLM RecQ like helicase [Source:HGNC Symbol
1620	6	KIF2C	3.08135e-131	0.458835	0.317	0.022	6.30012e-126	2.7192e-184	0.401569	0.365	0.042	5.55967e-180	3.08135e-131	5.43839e-184	kinesin family member 2C [Source:HGNC Symbol
1621	6	UBE2T	1.8793e-131	1.2071	0.874	0.249	3.84242e-127	9.66473e-181	0.900378	0.879	0.377	1.97605e-175	1.8793e-131	1.93295e-179	ubiquitin conjugating enzyme E2 T [Source:HGNC Symbol
1622	6	BRCA2	7.91115e-177	0.669955	0.467	0.04	1.61751e-171	2.0725e-179	0.496399	0.39	0.053	4.23743e-173	7.91115e-177	4.145e-177	BRCA2 DNA repair associated [Source:HGNC Symbol
1623	6	CCNB2	4.46853e-157	0.62877	0.496	0.048	9.13636e-154	3.05336e-175	0.365075	0.451	0.067	6.24289e-171	4.46853e-157	6.10671e-175	cyclin B2 [Source:HGNC Symbol
1624	6	NASP	4.16313e-69	0.914734	0.955	0.692	8.51194e-65	6.81863e-174	0.883105	0.98	0.677	1.39414e-169	4.16313e-69	1.36373e-173	nuclear autoantigenic sperm protein [Source:HGNC Symbol
1625	6	FBLN1	3.51104e-14	0.395344	0.533	0.237	7.17867e-09	2.63945e-173	0.730191	0.755	0.226	5.39662e-169	3.51104e-14	5.2789e-173	fibulin 1 [Source:HGNC Symbol
1626	6	SPAG5	3.04045e-125	0.365026	0.297	0.02	6.2165e-121	1.70052e-172	0.33274	0.288	0.027	3.47688e-168	3.04045e-125	3.40103e-172	sperm associated antigen 5 [Source:HGNC Symbol
1627	6	MMS22L	2.98667e-84	0.624819	0.447	0.073	6.10655e-79	3.41314e-171	0.522131	0.43	0.067	6.97851e-167	2.98667e-84	6.82629e-171	MMS22 like, DNA repair protein [Source:HGNC Symbol
1628	6	EMP2	3.30569e-49	0.488169	0.447	0.103	6.75881e-45	5.57672e-171	0.503971	0.469	0.08	1.14022e-166	3.30569e-49	1.11534e-170	epithelial membrane protein 2 [Source:HGNC Symbol
1629	6	CENPW	2.4217e-86	0.71096	0.618	0.134	4.95141e-82	1.72018e-170	0.751217	0.727	0.212	3.51707e-166	2.4217e-86	3.44035e-170	centromere protein W [Source:HGNC Symbol
1630	6	HMGN5	3.31695e-47	0.460662	0.354	0.068	6.78184e-43	6.7494e-170	0.562418	0.513	0.097	1.37998e-165	3.31695e-47	1.34988e-169	high mobility group nucleosome binding domain 5 [Source:HGNC Symbol
1631	6	HIST1H3H	3.49593e-56	0.297686	0.167	0.013	7.14778e-52	8.00807e-169	0.315617	0.25	0.02	1.63733e-164	3.49593e-56	1.60161e-168	histone cluster 1 H3 family member h [Source:HGNC Symbol
1632	6	USP1	7.43435e-71	0.831355	0.768	0.274	1.52003e-66	9.0407e-168	0.829367	0.84	0.331	1.84846e-163	7.43435e-71	1.80814e-167	ubiquitin specific peptidase 1 [Source:HGNC Symbol
1633	6	GINS4	3.29256e-73	0.391323	0.289	0.033	6.73196e-68	2.55052e-167	0.413887	0.362	0.047	5.21479e-163	3.29256e-73	5.10104e-167	GINS complex subunit 4 [Source:HGNC Symbol
1634	6	MCM3	2.97226e-81	0.679854	0.541	0.11	6.07708e-77	1.09913e-164	0.64755	0.604	0.14	2.24728e-160	2.97226e-81	2.19826e-164	minichromosome maintenance complex component 3 [Source:HGNC Symbol
1635	6	SFRP1	9.27143e-14	0.688238	0.346	0.119	1.89564e-09	2.68067e-163	1.07582	0.867	0.391	5.4809e-159	9.27143e-14	5.36134e-164	secreted frizzled related protein 1 [Source:HGNC Symbol
1636	6	DIAPH3	7.72432e-163	0.504667	0.317	0.017	1.57932e-158	1.12962e-162	0.437748	0.362	0.049	2.30963e-158	1.12962e-162	1.54486e-162	diaphanous related formin 3 [Source:HGNC Symbol
1637	6	FANCB	3.4542e-91	0.467715	0.415	0.057	7.06247e-87	2.94802e-158	0.462567	0.435	0.073	6.02751e-154	3.4542e-91	5.89603e-158	FA complementation group B [Source:HGNC Symbol
1638	6	PHGDH	2.64083e-41	0.630977	0.793	0.32	5.39945e-37	7.6278e-158	0.789635	0.887	0.359	1.55958e-153	2.64083e-41	1.52556e-157	phosphoglycerate dehydrogenase [Source:HGNC Symbol
1639	6	SKA1	5.93572e-158	0.315401	0.228	0.007	1.21362e-153	4.7125e-155	0.268518	0.228	0.018	9.63517e-151	4.7125e-155	1.18714e-156	spindle and kinetochore associated complex subunit 1 [Source:HGNC Symbol
1640	6	ANP32E	5.23077e-65	0.795208	0.854	0.367	1.06948e-60	1.42079e-155	0.783555	0.826	0.314	2.90495e-151	5.23077e-65	2.84158e-155	acidic nuclear phosphoprotein 32 family member E [Source:HGNC Symbol
1641	6	RMI2	4.20361e-82	0.337873	0.264	0.024	8.59469e-78	1.38126e-155	0.366587	0.313	0.037	2.82412e-150	4.20361e-82	2.76252e-154	RecQ mediated genome instability 2 [Source:HGNC Symbol
1642	6	DUT	4.00424e-32	0.832327	0.825	0.533	8.18706e-28	2.60848e-152	0.924993	0.89	0.446	5.3333e-148	4.00424e-32	5.21696e-152	deoxyuridine triphosphatase [Source:HGNC Symbol
1643	6	GLI3	2.58669e-17	0.370348	0.346	0.108	5.28875e-13	1.24212e-151	0.586048	0.554	0.125	2.53963e-147	2.58669e-17	2.48424e-151	GLI family zinc finger 3 [Source:HGNC Symbol
1644	6	DNAJC9	1.97229e-75	0.76984	0.646	0.172	4.03254e-72	9.21329e-151	0.659844	0.68	0.199	1.88375e-145	1.97229e-75	1.84266e-149	DnaJ heat shock protein family (Hsp40) member C9 [Source:HGNC Symbol
1645	6	KIF20B	1.83563e-81	0.628101	0.516	0.098	3.75313e-77	1.55874e-149	0.618543	0.563	0.131	3.187e-145	1.83563e-81	3.11748e-149	kinesin family member 20B [Source:HGNC Symbol
1646	6	PRR11	1.18293e-75	0.42041	0.321	0.039	2.41862e-71	1.49607e-148	0.365221	0.313	0.038	3.05887e-144	1.18293e-75	2.99214e-148	proline rich 11 [Source:HGNC Symbol
1647	6	RFC2	5.87857e-45	0.540129	0.508	0.141	1.20193e-40	8.92513e-148	0.593183	0.624	0.164	1.82483e-143	5.87857e-45	1.78503e-147	replication factor C subunit 2 [Source:HGNC Symbol
1648	6	DTL	2.73541e-147	0.50728	0.354	0.025	5.59281e-143	1.81408e-145	0.393508	0.308	0.038	3.70906e-141	1.81408e-145	5.47082e-147	denticleless E3 ubiquitin protein ligase homolog [Source:HGNC Symbol
1649	6	ZFP36L1	2.06217e-13	0.406575	0.577	0.25	4.21631e-09	2.32291e-145	0.745714	0.728	0.22	4.74943e-141	2.06217e-13	4.64582e-145	ZFP36 ring finger protein like 1 [Source:HGNC Symbol
1650	6	TTK	2.66924e-144	0.489067	0.35	0.025	5.45752e-141	3.1818e-140	0.380361	0.317	0.042	6.50552e-136	3.1818e-140	5.33847e-144	TTK protein kinase [Source:HGNC Symbol
1651	6	CENPE	3.46151e-98	0.600099	0.419	0.054	7.0774e-94	7.35961e-144	0.452327	0.399	0.066	1.50475e-139	3.46151e-98	1.47192e-143	centromere protein E [Source:HGNC Symbol
1652	6	ECI1	4.4768e-33	0.588953	0.687	0.303	9.15327e-29	3.49006e-142	0.632625	0.721	0.226	7.13578e-138	4.4768e-33	6.98013e-142	enoyl-CoA delta isomerase 1 [Source:HGNC Symbol
1653	6	HMMR	7.66063e-98	0.488934	0.358	0.039	1.56629e-93	5.76469e-142	0.373904	0.326	0.043	1.17865e-137	7.66063e-98	1.15294e-142	hyaluronan mediated motility receptor [Source:HGNC Symbol
1654	6	BRIP1	3.83327e-117	0.353462	0.232	0.012	7.8375e-113	2.42213e-141	0.313737	0.239	0.023	4.95228e-137	3.83327e-117	4.84425e-141	BRCA1 interacting protein C-terminal helicase 1 [Source:HGNC Symbol
1655	6	TMEM123	1.44651e-37	0.540412	0.618	0.214	2.95753e-33	1.21075e-139	0.592172	0.646	0.179	2.47549e-135	1.44651e-37	2.42149e-139	transmembrane protein 123 [Source:HGNC Symbol
1656	6	H2AFV	2.10796e-58	0.781213	0.939	0.55	4.30993e-54	1.86045e-139	0.763441	0.915	0.525	3.80388e-135	2.10796e-58	3.72091e-139	H2A histone family member V [Source:HGNC Symbol
1657	6	KIF22	1.43693e-72	0.631858	0.504	0.103	2.93794e-68	1.90912e-139	0.543779	0.552	0.132	3.90338e-137	1.43693e-72	3.81824e-139	kinesin family member 22 [Source:HGNC Symbol
1658	6	SGO2	5.94772e-96	0.642017	0.427	0.059	1.21607e-91	3.72081e-139	0.42171	0.424	0.075	7.60756e-135	5.94772e-96	7.44162e-139	shugoshin 2 [Source:HGNC Symbol
1659	6	CDC6	6.1897e-123	0.518351	0.35	0.031	1.26555e-117	2.91788e-137	0.365199	0.315	0.042	5.9659e-133	6.1897e-123	5.83576e-137	cell division cycle 6 [Source:HGNC Symbol
1660	6	BARD1	6.01501e-76	0.607584	0.533	0.109	1.22983e-71	3.48701e-137	0.456974	0.441	0.085	7.12953e-133	6.01501e-76	6.97401e-137	BRCA1 associated RING domain 1 [Source:HGNC Symbol
1661	6	PRC1	4.89254e-136	0.535845	0.402	0.037	1.00033e-131	1.98986e-100	0.289184	0.284	0.045	4.06846e-96	1.98986e-100	9.78508e-136	protein regulator of cytokinesis 1 [Source:HGNC Symbol
1662	6	TIMELESS	6.66465e-48	0.411555	0.35	0.067	1.36265e-42	9.58968e-135	0.390055	0.369	0.061	1.96071e-130	6.66465e-48	1.91794e-134	timeless circadian regulator [Source:HGNC Symbol
1663	6	CKAP2	5.47823e-70	0.740124	0.634	0.174	1.12008e-65	5.2462e-134	0.56193	0.644	0.188	1.07264e-129	5.47823e-70	1.04924e-133	cytoskeleton associated protein 2 [Source:HGNC Symbol
1664	6	PLK4	1.34298e-105	0.370686	0.244	0.016	2.74585e-101	8.14975e-134	0.290284	0.246	0.026	1.6663e-129	1.34298e-105	1.62995e-133	polo like kinase 4 [Source:HGNC Symbol
1665	6	CDKN3	4.70004e-133	0.710212	0.553	0.074	9.60969e-129	2.16127e-122	0.466799	0.541	0.138	4.41893e-118	2.16127e-122	9.40007e-133	cyclin dependent kinase inhibitor 3 [Source:HGNC Symbol
1666	6	E2F7	3.14495e-93	0.345104	0.272	0.023	6.43016e-90	1.32038e-132	0.297336	0.245	0.026	2.69964e-129	3.14495e-93	2.64075e-132	E2F transcription factor 7 [Source:HGNC Symbol
1667	6	SNRPB	1.99599e-49	0.785905	0.907	0.606	4.08099e-46	1.95032e-132	0.703965	0.96	0.704	3.98762e-128	1.99599e-49	3.90064e-132	small nuclear ribonucleoprotein polypeptides B and B1 [Source:HGNC Symbol
1668	6	C19orf48	3.88146e-77	0.605027	0.593	0.136	7.93603e-72	4.71244e-132	0.573654	0.655	0.193	9.63506e-128	3.88146e-77	9.42488e-132	chromosome 19 open reading frame 48 [Source:HGNC Symbol
1669	6	ATAD5	2.71649e-77	0.736326	0.557	0.123	5.55414e-73	1.56223e-131	0.549581	0.554	0.141	3.19414e-127	2.71649e-77	3.12447e-131	ATPase family AAA domain containing 5 [Source:HGNC Symbol
1670	6	CEP152	1.42086e-87	0.364085	0.317	0.034	2.90508e-83	3.17306e-131	0.358121	0.286	0.037	6.48765e-127	1.42086e-87	6.34613e-132	centrosomal protein 152 [Source:HGNC Symbol
1671	6	HMGA2	1.80352e-31	0.414636	0.28	0.057	3.68748e-27	5.19223e-131	0.627854	0.576	0.153	1.0616e-126	1.80352e-31	1.03845e-130	high mobility group AT-hook 2 [Source:HGNC Symbol
1672	6	RANBP1	3.22349e-61	0.795007	0.959	0.742	6.59075e-57	9.01893e-131	0.708041	0.969	0.804	1.84401e-126	3.22349e-61	1.80379e-130	RAN binding protein 1 [Source:HGNC Symbol
1673	6	PHF19	3.26731e-42	0.377903	0.244	0.037	6.68033e-38	9.15059e-131	0.430447	0.424	0.082	1.87093e-126	3.26731e-42	1.83012e-130	PHD finger protein 19 [Source:HGNC Symbol
1674	6	CIP2A	2.21743e-102	0.469916	0.362	0.039	4.53376e-98	9.34339e-131	0.387621	0.336	0.052	1.91035e-126	2.21743e-102	1.86868e-130	cell proliferation regulating inhibitor of protein phosphatase 2A [Source:HGNC Symbol
1675	6	PXMP2	3.4999e-52	0.654803	0.63	0.201	7.15589e-48	1.42229e-130	0.60252	0.683	0.223	2.90802e-125	3.4999e-52	2.84459e-129	peroxisomal membrane protein 2 [Source:HGNC Symbol
1676	6	HIST1H4E	3.88571e-46	0.44938	0.325	0.059	7.94472e-42	2.85623e-128	0.384498	0.326	0.049	5.83984e-124	3.88571e-46	5.71246e-128	histone cluster 1 H4 family member e [Source:HGNC Symbol
1677	6	TUBB6	2.57152e-25	0.450018	0.378	0.111	5.25773e-21	4.97664e-128	0.423769	0.394	0.072	1.01752e-123	2.57152e-25	9.95328e-128	tubulin beta 6 class V [Source:HGNC Symbol
1678	6	PTN	3.52167e+06	0.315942	0.793	0.655	0.00072004	7.63711e-128	0.625386	0.888	0.4	1.56148e-122	3.52167e+06	1.52742e-126	pleiotrophin [Source:HGNC Symbol
1679	6	MCM4	1.7645e-103	0.693705	0.589	0.107	3.6077e-99	4.81651e-125	0.566996	0.563	0.151	9.84784e-121	1.7645e-103	9.63303e-125	minichromosome maintenance complex component 4 [Source:HGNC Symbol
1680	6	PAX6	8.86519e-21	0.398331	0.496	0.178	1.81258e-16	8.37373e-125	0.645097	0.748	0.261	1.71209e-120	8.86519e-21	1.67475e-125	paired box 6 [Source:HGNC Symbol
1681	6	DSN1	6.7867e-75	0.43218	0.362	0.051	1.38761e-70	9.28865e-125	0.397041	0.369	0.064	1.89916e-120	6.7867e-75	1.85773e-124	DSN1 component of MIS12 kinetochore complex [Source:HGNC Symbol
1682	6	CEP55	2.26862e-95	0.323771	0.24	0.017	4.63842e-91	1.26659e-124	0.30431	0.275	0.035	2.58967e-120	2.26862e-95	2.53318e-124	centrosomal protein 55 [Source:HGNC Symbol
1683	6	DSCC1	1.79889e-123	0.365073	0.313	0.023	3.67801e-119	1.1525e-94	0.317756	0.313	0.058	2.35641e-90	1.1525e-94	3.59778e-123	DNA replication and sister chromatid cohesion 1 [Source:HGNC Symbol
1684	6	MCUB	1.48468e-20	0.250758	0.232	0.049	3.03558e-16	1.21301e-122	0.406599	0.394	0.073	2.48011e-118	1.48468e-20	2.42601e-122	mitochondrial calcium uniporter dominant negative beta subunit [Source:HGNC Symbol
1685	6	SOX3	4.82833e-28	0.414402	0.362	0.094	9.87199e-24	5.71076e-122	0.529024	0.531	0.132	1.16762e-117	4.82833e-28	1.14215e-122	SRY-box transcription factor 3 [Source:HGNC Symbol
1686	6	DTYMK	1.35151e-28	0.595124	0.646	0.281	2.76329e-24	1.46665e-121	0.613201	0.777	0.298	2.9987e-117	1.35151e-28	2.93329e-121	deoxythymidylate kinase [Source:HGNC Symbol
1687	6	KIF4A	4.22457e-110	0.375744	0.297	0.023	8.63756e-106	3.33548e-120	0.30814	0.281	0.038	6.81972e-116	4.22457e-110	6.67096e-120	kinesin family member 4A [Source:HGNC Symbol
1688	6	NAP1L1	2.36554e-30	0.545273	0.988	0.909	4.83658e-26	4.41599e-120	0.609891	0.998	0.915	9.02894e-117	2.36554e-30	8.83198e-120	nucleosome assembly protein 1 like 1 [Source:HGNC Symbol
1689	6	SLC1A3	1.01546e-18	0.456393	0.415	0.138	2.07622e-14	1.11361e-119	0.442913	0.423	0.085	2.27689e-115	1.01546e-18	2.22722e-119	solute carrier family 1 member 3 [Source:HGNC Symbol
1690	6	HIST1H2AC	4.06425e-10	0.334812	0.333	0.117	8.30977e-06	1.33824e-119	0.445092	0.424	0.088	2.73618e-115	4.06425e-10	2.67649e-119	histone cluster 1 H2A family member c [Source:HGNC Symbol
1691	6	TMPO	1.20008e-46	0.829666	0.862	0.517	2.45369e-42	1.53355e-119	0.769314	0.871	0.454	3.1355e-115	1.20008e-46	3.0671e-119	thymopoietin [Source:HGNC Symbol
1692	6	SIVA1	5.8952e-34	0.642748	0.74	0.349	1.20533e-29	3.00973e-121	0.683198	0.845	0.421	6.15369e-115	5.8952e-34	6.01945e-119	SIVA1 apoptosis inducing factor [Source:HGNC Symbol
1693	6	TRIP13	4.56359e-60	0.289104	0.207	0.02	9.33072e-58	9.20237e-119	0.291266	0.277	0.037	1.88152e-114	4.56359e-60	1.84047e-118	thyroid hormone receptor interactor 13 [Source:HGNC Symbol
1694	6	HIST2H2BF	9.11768e-54	0.405209	0.244	0.03	1.8642e-49	2.00227e-119	0.432776	0.263	0.033	4.09384e-114	9.11768e-54	4.00453e-118	histone cluster 2 H2B family member f [Source:HGNC Symbol
1695	6	CKS2	2.42079e-99	0.949801	0.862	0.286	4.94954e-95	1.32445e-117	0.574154	0.851	0.38	2.70798e-113	2.42079e-99	2.64891e-117	CDC28 protein kinase regulatory subunit 2 [Source:HGNC Symbol
1696	6	B3GAT2	1304.18	0.400053	0.244	0.112	2.66653e+07	1.44066e-117	0.670292	0.629	0.205	2.94557e-113	1304.18	2.88131e-117	beta-1,3-glucuronyltransferase 2 [Source:HGNC Symbol
1697	6	DBF4	1.97223e-44	0.579619	0.577	0.177	4.03242e-40	8.1542e-117	0.57747	0.604	0.178	1.66721e-112	1.97223e-44	1.63084e-116	DBF4 zinc finger [Source:HGNC Symbol
1698	6	LMNB1	1.56905e-41	0.660384	0.711	0.29	3.20807e-37	1.06736e-116	0.613197	0.705	0.251	2.18233e-112	1.56905e-41	2.13473e-116	lamin B1 [Source:HGNC Symbol
1699	6	CDCA7L	4.64466e-18	0.307634	0.256	0.063	9.49648e-16	1.3685e-116	0.408068	0.397	0.078	2.79803e-112	4.64466e-18	2.737e-116	cell division cycle associated 7 like [Source:HGNC Symbol
1700	6	IFI44L	3.7591e-12	0.263391	0.159	0.032	7.68586e-08	1.44653e-116	0.407084	0.379	0.071	2.95758e-112	3.7591e-12	2.89306e-116	interferon induced protein 44 like [Source:HGNC Symbol
1701	6	CCNB1	9.37071e-43	0.438113	0.362	0.074	1.91593e-38	1.89953e-114	0.35144	0.453	0.099	3.88377e-111	9.37071e-43	3.79905e-115	cyclin B1 [Source:HGNC Symbol
1702	6	LRR1	1.16432e-44	0.354226	0.293	0.05	2.38058e-40	1.87668e-112	0.380912	0.349	0.063	3.83705e-108	1.16432e-44	3.75335e-112	leucine rich repeat protein 1 [Source:HGNC Symbol
1703	6	E2F1	2.19343e-68	0.511847	0.362	0.055	4.4847e-64	1.9434e-113	0.467102	0.363	0.068	3.97347e-108	2.19343e-68	3.8868e-112	E2F transcription factor 1 [Source:HGNC Symbol
1704	6	OIP5	2.27118e-106	0.348661	0.272	0.02	4.64366e-101	3.22641e-112	0.287639	0.228	0.026	6.59673e-108	2.27118e-106	6.45283e-112	Opa interacting protein 5 [Source:HGNC Symbol
1705	6	MCM2	1.74985e-78	0.451388	0.346	0.045	3.57774e-74	5.46066e-112	0.356125	0.345	0.061	1.11649e-107	1.74985e-78	1.09213e-111	minichromosome maintenance complex component 2 [Source:HGNC Symbol
1706	6	TTYH1	8.5028e-21	0.553064	0.789	0.434	1.73848e-17	5.48172e-111	0.710025	0.888	0.479	1.12079e-106	8.5028e-21	1.09634e-110	tweety family member 1 [Source:HGNC Symbol
1707	6	RFC4	1.06073e-46	0.569558	0.577	0.177	2.16876e-42	1.80585e-110	0.562302	0.619	0.199	3.69225e-106	1.06073e-46	3.61171e-110	replication factor C subunit 4 [Source:HGNC Symbol
1708	6	ANLN	6.67446e-88	0.348906	0.252	0.021	1.36466e-83	2.94974e-110	0.278363	0.245	0.031	6.03104e-106	6.67446e-88	5.89948e-111	anillin actin binding protein [Source:HGNC Symbol
1709	6	IQGAP2	3.11353e-13	0.373344	0.333	0.11	6.36593e-09	6.14388e-110	0.443249	0.399	0.083	1.25618e-105	3.11353e-13	1.22878e-109	IQ motif containing GTPase activating protein 2 [Source:HGNC Symbol
1710	6	NCAPD2	6.08064e-67	0.472248	0.37	0.059	1.24325e-62	1.37623e-109	0.370999	0.356	0.067	2.81384e-105	6.08064e-67	2.75246e-109	non-SMC condensin I complex subunit D2 [Source:HGNC Symbol
1711	6	CEP135	2.82622e-54	0.415057	0.329	0.054	5.77849e-51	1.34689e-108	0.374673	0.34	0.062	2.75386e-104	2.82622e-54	2.69378e-108	centrosomal protein 135 [Source:HGNC Symbol
1712	6	FANCA	1.58797e-67	0.395049	0.293	0.036	3.24676e-63	4.67419e-108	0.347358	0.317	0.054	9.55685e-104	1.58797e-67	9.34838e-108	FA complementation group A [Source:HGNC Symbol
1713	6	WEE1	8.25811e-55	0.531746	0.451	0.099	1.68845e-50	9.97996e-107	0.404426	0.414	0.09	2.0405e-102	8.25811e-55	1.99599e-106	WEE1 G2 checkpoint kinase [Source:HGNC Symbol
1714	6	RPA3	6.91023e-42	0.72769	0.736	0.336	1.41287e-37	1.09971e-106	0.687972	0.831	0.421	2.24846e-102	6.91023e-42	2.19941e-106	replication protein A3 [Source:HGNC Symbol
1715	6	DEPDC1B	4.82553e-61	0.352136	0.297	0.04	9.86628e-57	2.1886e-107	0.295676	0.299	0.047	4.4748e-102	4.82553e-61	4.37719e-106	DEP domain containing 1B [Source:HGNC Symbol
1716	6	POLE2	2.11619e-46	0.270068	0.215	0.026	4.32676e-42	4.59897e-106	0.270293	0.254	0.034	9.40305e-102	2.11619e-46	9.19793e-106	DNA polymerase epsilon 2, accessory subunit [Source:HGNC Symbol
1717	6	HES1	9.8462e-07	0.395395	0.378	0.155	0.0201315	9.406e-106	0.604726	0.558	0.16	1.92315e-101	9.8462e-07	1.8812e-105	hes family bHLH transcription factor 1 [Source:HGNC Symbol
1718	6	EZH2	4.95871e-35	0.666096	0.695	0.307	1.01386e-30	1.17169e-105	0.632753	0.725	0.286	2.39564e-101	4.95871e-35	2.34339e-106	enhancer of zeste 2 polycomb repressive complex 2 subunit [Source:HGNC Symbol
1719	6	LIG1	2.36835e-36	0.372361	0.366	0.087	4.84232e-31	1.34401e-104	0.44105	0.442	0.105	2.74796e-100	2.36835e-36	2.68802e-104	DNA ligase 1 [Source:HGNC Symbol
1720	6	ARHGAP11A	4.2821e-101	0.358064	0.285	0.023	8.75519e-97	3.43779e-103	0.296918	0.261	0.037	7.0289e-99	4.2821e-101	6.87558e-103	Rho GTPase activating protein 11A [Source:HGNC Symbol
1721	6	SYNE2	7.65099e-39	0.79261	0.841	0.47	1.56432e-34	6.91896e-102	0.738199	0.915	0.583	1.41465e-97	7.65099e-39	1.38379e-101	spectrin repeat containing nuclear envelope protein 2 [Source:HGNC Symbol
1722	6	POLD3	2.58497e-44	0.58087	0.52	0.149	5.28524e-40	2.45733e-101	0.528475	0.532	0.158	5.02425e-97	2.58497e-44	4.91466e-101	DNA polymerase delta 3, accessory subunit [Source:HGNC Symbol
1723	6	NUCKS1	1.03591e-54	0.629204	0.996	0.928	2.11803e-50	4.27635e-98	0.495031	0.996	0.931	8.74343e-94	1.03591e-54	8.5527e-98	nuclear casein kinase and cyclin dependent kinase substrate 1 [Source:HGNC Symbol
1724	6	CENPQ	5.12621e-48	0.402384	0.37	0.073	1.0481e-43	3.80941e-95	0.360685	0.374	0.08	7.78871e-91	5.12621e-48	7.61881e-95	centromere protein Q [Source:HGNC Symbol
1725	6	VIM	2.11075e-22	0.429416	0.967	0.698	4.31565e-18	9.42944e-94	0.661218	0.96	0.76	1.92794e-89	2.11075e-22	1.88589e-93	vimentin [Source:HGNC Symbol
1726	6	CREB5	15.736	0.276956	0.313	0.141	32173.9	8.22848e-93	0.57256	0.549	0.174	1.68239e-88	15.736	1.6457e-92	cAMP responsive element binding protein 5 [Source:HGNC Symbol
1727	6	HMGN3	0.000950958	0.324527	0.858	0.647	19.4433	3.91594e-92	0.619669	0.941	0.697	8.00653e-88	0.000950958	7.83188e-93	high mobility group nucleosomal binding domain 3 [Source:HGNC Symbol
1728	6	PAICS	4.91925e-31	0.580365	0.748	0.364	1.00579e-27	8.00027e-92	0.59672	0.799	0.386	1.63573e-87	4.91925e-31	1.60005e-91	phosphoribosylaminoimidazole carboxylase and phosphoribosylaminoimidazolesuccinocarboxamide synthase [Source:HGNC Symbol
1729	6	RPS6	9.0295e-13	0.342841	1	0.987	1.84617e-08	1.85097e-91	0.434336	1	0.992	3.78449e-87	9.0295e-13	3.70194e-91	ribosomal protein S6 [Source:HGNC Symbol
1730	6	PPIA	3.19256e-48	0.523792	1	0.972	6.5275e-44	3.23648e-91	0.395542	0.995	0.981	6.61731e-88	3.19256e-48	6.47296e-91	peptidylprolyl isomerase A [Source:HGNC Symbol
1731	6	RACGAP1	3.49723e-47	0.425474	0.382	0.078	7.15044e-43	4.22513e-91	0.326563	0.358	0.076	8.63871e-87	3.49723e-47	8.45027e-91	Rac GTPase activating protein 1 [Source:HGNC Symbol
1732	6	CDK2	3.88771e-31	0.294806	0.276	0.054	7.94881e-27	4.77941e-91	0.278514	0.266	0.043	9.77199e-87	3.88771e-31	9.55883e-91	cyclin dependent kinase 2 [Source:HGNC Symbol
1733	6	HNRNPA2B1	2.13803e-24	0.44779	0.996	0.957	4.37141e-20	1.13128e-90	0.452417	0.995	0.968	2.31302e-86	2.13803e-24	2.26257e-90	heterogeneous nuclear ribonucleoprotein A2/B1 [Source:HGNC Symbol
1734	6	LSM4	2.14416e-40	0.671338	0.935	0.658	4.38395e-36	1.47714e-90	0.566117	0.937	0.75	3.02015e-86	2.14416e-40	2.95427e-90	LSM4 homolog, U6 small nuclear RNA and mRNA degradation associated [Source:HGNC Symbol
1735	6	ECT2	1.35027e-70	0.512078	0.419	0.071	2.76077e-66	1.9874e-88	0.385471	0.396	0.095	4.06345e-84	1.35027e-70	3.97481e-88	epithelial cell transforming 2 [Source:HGNC Symbol
1736	6	NCAPG2	2.12636e-50	0.386171	0.28	0.042	4.34756e-46	7.16534e-88	0.275264	0.243	0.037	1.46502e-83	2.12636e-50	1.43307e-87	non-SMC condensin II complex subunit G2 [Source:HGNC Symbol
1737	6	UHRF1	2.60322e-54	0.314105	0.28	0.039	5.32253e-50	4.34409e-87	0.291775	0.29	0.052	8.88193e-83	2.60322e-54	8.68818e-88	ubiquitin like with PHD and ring finger domains 1 [Source:HGNC Symbol
1738	6	CNTLN	3.21983e-23	0.482916	0.472	0.169	6.58326e-19	5.59759e-87	0.530169	0.554	0.186	1.14448e-82	3.21983e-23	1.11952e-86	centlein [Source:HGNC Symbol
1739	6	ANXA5	0.00446286	0.271333	0.606	0.331	9.12476	3.29786e-87	0.498024	0.723	0.28	6.7428e-82	0.00446286	6.59572e-87	annexin A5 [Source:HGNC Symbol
1740	6	MFGE8	5.79012e-20	0.301823	0.333	0.093	1.18385e-15	3.64134e-86	0.34013	0.342	0.073	7.44507e-82	5.79012e-20	7.28267e-86	milk fat globule-EGF factor 8 protein [Source:HGNC Symbol
1741	6	MCM8	3.29604e-39	0.30305	0.256	0.041	6.73908e-35	1.58247e-86	0.291519	0.275	0.049	3.23552e-81	3.29604e-39	3.16494e-85	minichromosome maintenance 8 homologous recombination repair factor [Source:HGNC Symbol
1742	6	GAS1	4.4081e-08	0.313527	0.362	0.14	0.00090128	1.61291e-84	0.441381	0.457	0.126	3.29775e-80	4.4081e-08	3.22582e-84	growth arrest specific 1 [Source:HGNC Symbol
1743	6	CCND2	8.14967e-08	0.600252	0.614	0.37	0.00166628	3.25483e-84	0.641293	0.901	0.604	6.65483e-81	8.14967e-08	6.50966e-84	cyclin D2 [Source:HGNC Symbol
1744	6	KNTC1	1.12516e-80	0.349126	0.301	0.033	2.3005e-76	4.26997e-84	0.261607	0.255	0.043	8.73039e-80	1.12516e-80	8.53995e-84	kinetochore associated 1 [Source:HGNC Symbol
1745	6	GNAI2	2.03841e-13	0.44614	0.898	0.687	4.16774e-09	1.61456e-84	0.611727	0.93	0.708	3.30113e-79	2.03841e-13	3.22912e-83	G protein subunit alpha i2 [Source:HGNC Symbol
1746	6	CDK4	2.86658e-05	0.377415	0.593	0.34	0.5861	3.34611e-83	0.590117	0.809	0.456	6.84145e-79	2.86658e-05	6.69221e-84	cyclin dependent kinase 4 [Source:HGNC Symbol
1747	6	GSTP1	9.10327e-23	0.486718	0.972	0.797	1.86125e-18	6.55098e-83	0.460003	0.986	0.917	1.33941e-78	9.10327e-23	1.3102e-82	glutathione S-transferase pi 1 [Source:HGNC Symbol
1748	6	RPL41	1.06618e-21	0.371523	1	1	2.1799e-17	8.7045e-83	0.349586	1	1	1.77972e-78	1.06618e-21	1.7409e-82	ribosomal protein L41 [Source:HGNC Symbol
1749	6	CTSV	7.68105e-39	0.276527	0.195	0.025	1.57047e-34	2.45607e-82	0.274198	0.246	0.041	5.02168e-78	7.68105e-39	4.91214e-83	cathepsin V [Source:HGNC Symbol
1750	6	HNRNPD	6.18921e-41	0.66967	0.951	0.749	1.26545e-36	2.94995e-82	0.522107	0.971	0.812	6.03146e-78	6.18921e-41	5.8999e-82	heterogeneous nuclear ribonucleoprotein D [Source:HGNC Symbol
1751	6	MGME1	3.07227e-35	0.431799	0.484	0.144	6.28157e-30	4.17832e-82	0.3777	0.457	0.127	8.543e-78	3.07227e-35	8.35665e-83	mitochondrial genome maintenance exonuclease 1 [Source:HGNC Symbol
1752	6	AC011447,3	1.71035e-38	0.354808	0.313	0.061	3.49698e-34	4.54213e-82	0.349042	0.322	0.068	9.28683e-78	1.71035e-38	9.08425e-83	novel transcript, antisense to ZNF486 and ZNF90
1753	6	CDCA7	3.4155e-24	0.320472	0.272	0.061	6.98334e-21	3.11337e-81	0.390287	0.379	0.092	6.3656e-77	3.4155e-24	6.22675e-81	cell division cycle associated 7 [Source:HGNC Symbol
1754	6	PRKDC	1.60622e-17	0.592756	0.825	0.639	3.28408e-13	5.75769e-81	0.615253	0.903	0.66	1.17722e-76	1.60622e-17	1.15154e-80	protein kinase, DNA-activated, catalytic subunit [Source:HGNC Symbol
1755	6	WDR34	9.51388e-28	0.414188	0.476	0.15	1.94521e-23	3.17646e-80	0.473622	0.547	0.188	6.49459e-76	9.51388e-28	6.35292e-80	WD repeat domain 34 [Source:HGNC Symbol
1756	6	MASTL	4.47688e-41	0.30993	0.224	0.032	9.15344e-36	1.01314e-78	0.280956	0.248	0.043	2.07147e-74	4.47688e-41	2.02628e-78	microtubule associated serine/threonine kinase like [Source:HGNC Symbol
1757	6	ARL6IP6	8.44068e-29	0.58818	0.606	0.26	1.72578e-23	2.44081e-78	0.487665	0.567	0.204	4.99048e-74	8.44068e-29	4.88162e-78	ADP ribosylation factor like GTPase 6 interacting protein 6 [Source:HGNC Symbol
1758	6	DNMT1	6.99069e-43	0.669671	0.772	0.353	1.42932e-38	5.83771e-78	0.569486	0.763	0.39	1.19358e-73	6.99069e-43	1.16754e-77	DNA methyltransferase 1 [Source:HGNC Symbol
1759	6	PTBP1	3.76044e-09	0.368142	0.553	0.272	7.68859e-05	1.80441e-77	0.466452	0.631	0.244	3.6893e-72	3.76044e-09	3.60882e-76	polypyrimidine tract binding protein 1 [Source:HGNC Symbol
1760	6	WDHD1	2.08912e-25	0.264936	0.256	0.054	4.27141e-21	2.63808e-76	0.30393	0.291	0.06	5.39381e-72	2.08912e-25	5.27615e-76	WD repeat and HMG-box DNA binding protein 1 [Source:HGNC Symbol
1761	6	PSIP1	2.38114e-35	0.575915	0.955	0.808	4.86849e-31	8.07559e-76	0.511603	0.964	0.79	1.65114e-71	2.38114e-35	1.61512e-76	PC4 and SFRS1 interacting protein 1 [Source:HGNC Symbol
1762	6	PSMC3IP	8.65034e-74	0.548107	0.52	0.106	1.76865e-68	3.45295e-42	0.289375	0.353	0.114	7.0599e-38	3.45295e-42	1.73007e-72	PSMC3 interacting protein [Source:HGNC Symbol
1763	6	ZGRF1	6.12507e-33	0.280327	0.211	0.032	1.25233e-28	2.51599e-73	0.271141	0.241	0.043	5.14419e-68	6.12507e-33	5.03198e-72	zinc finger GRF-type containing 1 [Source:HGNC Symbol
1764	6	PSAT1	0.950566	0.286431	0.516	0.283	19435.3	2.98083e-72	0.503469	0.621	0.243	6.0946e-68	0.950566	5.96165e-72	phosphoserine aminotransferase 1 [Source:HGNC Symbol
1765	6	RFC3	4.48555e-59	0.469205	0.415	0.081	9.17116e-55	4.51075e-73	0.355833	0.415	0.117	9.22267e-68	4.48555e-59	9.02149e-72	replication factor C subunit 3 [Source:HGNC Symbol
1766	6	HIST1H2AE	4.09201e-48	0.422001	0.313	0.053	8.36652e-44	6.37009e-72	0.317119	0.252	0.047	1.30243e-68	4.09201e-48	1.27402e-71	histone cluster 1 H2A family member e [Source:HGNC Symbol
1767	6	ITGB3BP	1.15483e-13	0.334681	0.431	0.162	2.36117e-09	6.87054e-72	0.411044	0.482	0.154	1.40475e-68	1.15483e-13	1.37411e-71	integrin subunit beta 3 binding protein [Source:HGNC Symbol
1768	6	PDLIM3	3.19369e-07	0.257783	0.333	0.122	0.00652981	1.16587e-71	0.25566	0.288	0.059	2.38374e-67	3.19369e-07	2.33175e-71	PDZ and LIM domain 3 [Source:HGNC Symbol
1769	6	ALYREF	1.01343e-33	0.554647	0.593	0.227	2.07205e-29	1.30342e-71	0.512851	0.689	0.313	2.66498e-67	1.01343e-33	2.60685e-71	Aly/REF export factor [Source:HGNC Symbol
1770	6	POLA1	2.62403e-35	0.387903	0.354	0.082	5.3651e-31	2.56556e-71	0.331702	0.353	0.089	5.24555e-67	2.62403e-35	5.13112e-71	DNA polymerase alpha 1, catalytic subunit [Source:HGNC Symbol
1771	6	ALDH7A1	4.91158	0.289945	0.549	0.332	100422	4.10576e-71	0.471326	0.647	0.263	8.39463e-68	4.91158	8.21151e-71	aldehyde dehydrogenase 7 family member A1 [Source:HGNC Symbol
1772	6	EXOSC8	1.10205e-30	0.590267	0.699	0.322	2.25324e-26	2.79906e-70	0.505195	0.739	0.359	5.72295e-66	1.10205e-30	5.59811e-70	exosome component 8 [Source:HGNC Symbol
1773	6	MIS18A	3.88994e-13	0.377402	0.415	0.161	7.95337e-09	1.45229e-69	0.406771	0.504	0.169	2.96936e-65	3.88994e-13	2.90459e-69	MIS18 kinetochore protein A [Source:HGNC Symbol
1774	6	POLE	2.32715e-60	0.287698	0.276	0.034	4.75808e-56	8.5849e-69	0.264819	0.234	0.043	1.75527e-64	2.32715e-60	1.71698e-68	DNA polymerase epsilon, catalytic subunit [Source:HGNC Symbol
1775	6	WDR76	6.93985e-45	0.354777	0.293	0.049	1.41892e-42	1.11727e-68	0.302547	0.308	0.07	2.28438e-64	6.93985e-45	2.23455e-68	WD repeat domain 76 [Source:HGNC Symbol
1776	6	MDM1	6.62945e-09	0.275655	0.297	0.1	0.000135546	1.74989e-68	0.429548	0.518	0.182	3.57782e-64	6.62945e-09	3.49977e-68	Mdm1 nuclear protein [Source:HGNC Symbol
1777	6	HAT1	2.6214e-45	0.545223	0.581	0.18	5.35972e-41	1.91261e-68	0.432298	0.556	0.205	3.91052e-64	2.6214e-45	3.82521e-68	histone acetyltransferase 1 [Source:HGNC Symbol
1778	6	TMEM97	1.19869e-05	0.403224	0.638	0.369	0.245084	2.20556e-68	0.508628	0.752	0.378	4.50948e-64	1.19869e-05	4.41111e-69	transmembrane protein 97 [Source:HGNC Symbol
1779	6	SAE1	1.79633e-32	0.568707	0.654	0.269	3.67278e-28	2.54381e-68	0.485001	0.655	0.286	5.20108e-64	1.79633e-32	5.08763e-68	SUMO1 activating enzyme subunit 1 [Source:HGNC Symbol
1780	6	PRIM1	2.22737e-29	0.372282	0.435	0.124	4.55408e-25	3.32847e-68	0.362975	0.442	0.135	6.80539e-64	2.22737e-29	6.65694e-68	DNA primase subunit 1 [Source:HGNC Symbol
1781	6	GAPDH	1.81802e-20	0.374151	1	0.991	3.71712e-16	4.51584e-68	0.355354	1	0.991	9.23308e-64	1.81802e-20	9.03167e-68	glyceraldehyde-3-phosphate dehydrogenase [Source:HGNC Symbol
1782	6	CHTF18	3.86885e-34	0.279918	0.199	0.028	7.91026e-30	7.07985e-68	0.251687	0.216	0.036	1.44755e-64	3.86885e-34	1.41597e-67	chromosome transmission fidelity factor 18 [Source:HGNC Symbol
1783	6	FABP7	3.61297e-05	0.464505	0.614	0.349	0.738707	1.77115e-67	0.5835	0.809	0.45	3.6213e-63	3.61297e-05	3.54231e-67	fatty acid binding protein 7 [Source:HGNC Symbol
1784	6	QKI	1.91606e-06	0.362475	0.724	0.434	0.00391757	2.15695e-67	0.505678	0.808	0.413	4.4101e-63	1.91606e-06	4.3139e-67	QKI, KH domain containing RNA binding [Source:HGNC Symbol
1785	6	EMX2	0.000375886	0.328168	0.207	0.065	7.68537	2.21264e-67	0.52448	0.682	0.309	4.52395e-63	0.000375886	4.42527e-67	empty spiracles homeobox 2 [Source:HGNC Symbol
1786	6	RCN1	0.0700719	0.267517	0.732	0.454	1432.69	6.25142e-67	0.377695	0.712	0.29	1.27817e-62	0.0700719	1.25028e-66	reticulocalbin 1 [Source:HGNC Symbol
1787	6	RFC5	3.24642e-31	0.375258	0.337	0.081	6.63763e-26	7.66368e-67	0.326404	0.329	0.082	1.56692e-64	3.24642e-31	1.53274e-66	replication factor C subunit 5 [Source:HGNC Symbol
1788	6	HMGB3	6.55006e-08	0.378363	0.793	0.526	0.00133923	1.22854e-66	0.518627	0.885	0.577	2.51188e-62	6.55006e-08	2.45709e-67	high mobility group box 3 [Source:HGNC Symbol
1789	6	SLC2A4RG	0.000120042	0.264461	0.358	0.149	2.45439	1.87345e-66	0.319586	0.363	0.096	3.83046e-62	0.000120042	3.74691e-66	SLC2A4 regulator [Source:HGNC Symbol
1790	6	SKP2	1.10146e-42	0.35767	0.329	0.063	2.25204e-38	2.0128e-66	0.283532	0.309	0.072	4.11536e-62	1.10146e-42	4.02559e-67	S-phase kinase associated protein 2 [Source:HGNC Symbol
1791	6	TMEM106C	9.71121e-34	0.560984	0.646	0.257	1.98555e-29	2.79575e-66	0.522534	0.692	0.343	5.71619e-62	9.71121e-34	5.5915e-66	transmembrane protein 106C [Source:HGNC Symbol
1792	6	MCM5	1.02122e-45	0.413962	0.321	0.058	2.08798e-41	7.03135e-66	0.313599	0.331	0.082	1.43763e-61	1.02122e-45	1.40627e-65	minichromosome maintenance complex component 5 [Source:HGNC Symbol
1793	6	FUS	1.42641e-13	0.468147	0.894	0.803	2.91643e-09	1.09454e-65	0.494913	0.96	0.835	2.23789e-61	1.42641e-13	2.18907e-65	FUS RNA binding protein [Source:HGNC Symbol
1794	6	METRN	1.474e-09	0.506734	0.711	0.436	3.01374e-06	9.0159e-66	0.468234	0.705	0.309	1.84339e-60	1.474e-09	1.80318e-64	meteorin, glial cell differentiation regulator [Source:HGNC Symbol
1795	6	PA2G4	2.00503e-19	0.521289	0.854	0.641	4.09948e-14	1.51386e-64	0.475942	0.917	0.738	3.09525e-60	2.00503e-19	3.02773e-64	proliferation-associated 2G4 [Source:HGNC Symbol
1796	6	NCAPD3	6.10485e-48	0.467134	0.439	0.102	1.2482e-43	5.72125e-64	0.364051	0.419	0.129	1.16977e-59	6.10485e-48	1.14425e-63	non-SMC condensin II complex subunit D3 [Source:HGNC Symbol
1797	6	RPLP0	8.1959e-09	0.302899	1	0.984	0.000167573	3.02351e-63	0.319729	1	0.992	6.18186e-59	8.1959e-09	6.04701e-63	ribosomal protein lateral stalk subunit P0 [Source:HGNC Symbol
1798	6	SRSF2	3.58275e-27	0.582055	0.882	0.617	7.32529e-23	3.10111e-63	0.491768	0.905	0.645	6.34053e-59	3.58275e-27	6.20222e-63	serine and arginine rich splicing factor 2 [Source:HGNC Symbol
1799	6	LMNB2	5.49762e-11	0.30965	0.35	0.125	1.12404e-06	6.35735e-63	0.342161	0.408	0.123	1.29982e-58	5.49762e-11	1.27147e-63	lamin B2 [Source:HGNC Symbol
1800	6	CCND1	2.0653e-19	0.38675	0.626	0.267	4.22272e-15	1.25719e-64	0.423771	0.595	0.23	2.57045e-58	2.0653e-19	2.51438e-62	cyclin D1 [Source:HGNC Symbol
1801	6	SSRP1	2.7318e-06	0.393951	0.634	0.386	0.0558543	1.47978e-62	0.510255	0.775	0.442	3.02555e-59	2.7318e-06	2.95956e-62	structure specific recognition protein 1 [Source:HGNC Symbol
1802	6	TUBB4B	1.10237e-42	0.689793	0.955	0.71	2.25391e-38	1.54766e-62	0.498752	0.921	0.708	3.16434e-58	1.10237e-42	3.09532e-62	tubulin beta 4B class IVb [Source:HGNC Symbol
1803	6	HIRIP3	3.03497e-36	0.515018	0.541	0.175	6.2053e-32	4.16593e-62	0.43938	0.558	0.219	8.51766e-58	3.03497e-36	8.33186e-62	HIRA interacting protein 3 [Source:HGNC Symbol
1804	6	GGCT	3.63922e-21	0.489679	0.638	0.292	7.44075e-17	9.27222e-62	0.4882	0.723	0.368	1.8958e-57	3.63922e-21	1.85444e-61	gamma-glutamylcyclotransferase [Source:HGNC Symbol
1805	6	VRK1	5.3168e-61	0.609648	0.565	0.145	1.08707e-56	1.81457e-33	0.358559	0.669	0.364	3.71006e-28	1.81457e-33	1.06336e-60	VRK serine/threonine kinase 1 [Source:HGNC Symbol
1806	6	RBBP8	2.14162e-31	0.336254	0.313	0.07	4.37875e-26	4.21894e-60	0.281905	0.293	0.07	8.62604e-56	2.14162e-31	8.43788e-60	RB binding protein 8, endonuclease [Source:HGNC Symbol
1807	6	COMMD4	5.65287e-13	0.382659	0.48	0.205	1.15579e-09	4.5857e-60	0.475538	0.64	0.297	9.37593e-56	5.65287e-13	9.17141e-60	COMM domain containing 4 [Source:HGNC Symbol
1808	6	RPL12	0.031489	0.26416	0.988	0.974	643.825	6.32343e-60	0.328579	1	0.982	1.29289e-55	0.031489	1.26469e-59	ribosomal protein L12 [Source:HGNC Symbol
1809	6	BTG3	1.89676e-20	0.571556	0.736	0.414	3.87812e-15	9.98072e-60	0.456817	0.772	0.399	2.04066e-55	1.89676e-20	1.99614e-59	BTG anti-proliferation factor 3 [Source:HGNC Symbol
1810	6	TCF7L1	5.03197e-13	0.251902	0.256	0.071	1.02884e-07	1.27661e-60	0.291742	0.315	0.079	2.61015e-55	5.03197e-13	2.55322e-59	transcription factor 7 like 1 [Source:HGNC Symbol
1811	6	SUPT16H	2.26733e-06	0.447713	0.809	0.62	0.0463578	4.41681e-59	0.5019	0.888	0.634	9.03062e-55	2.26733e-06	8.83363e-60	SPT16 homolog, facilitates chromatin remodeling subunit [Source:HGNC Symbol
1812	6	SNRPG	1.52231e-16	0.479649	0.902	0.768	3.11252e-12	4.70822e-59	0.400203	0.968	0.82	9.62642e-55	1.52231e-16	9.41643e-59	small nuclear ribonucleoprotein polypeptide G [Source:HGNC Symbol
1813	6	RPA2	6.60477e-17	0.444096	0.573	0.26	1.35041e-12	1.55992e-58	0.443041	0.667	0.309	3.18941e-55	6.60477e-17	3.11984e-58	replication protein A2 [Source:HGNC Symbol
1814	6	HADH	9.15336e-25	0.464766	0.488	0.174	1.8715e-20	1.9649e-58	0.381451	0.502	0.186	4.01744e-54	9.15336e-25	3.9298e-58	hydroxyacyl-CoA dehydrogenase [Source:HGNC Symbol
1815	6	CKB	2.86814e-42	0.681069	0.992	0.924	5.8642e-38	2.52383e-58	0.43337	0.998	0.948	5.16023e-54	2.86814e-42	5.04767e-59	creatine kinase B [Source:HGNC Symbol
1816	6	SRSF7	1.87337e-21	0.477619	0.931	0.748	3.83029e-17	5.27965e-58	0.449188	0.946	0.753	1.07948e-52	1.87337e-21	1.05593e-56	serine and arginine rich splicing factor 7 [Source:HGNC Symbol
1817	6	IDH2	4.1305e-24	0.588185	0.74	0.4	8.44522e-20	6.28994e-57	0.504441	0.755	0.426	1.28604e-52	4.1305e-24	1.25799e-56	isocitrate dehydrogenase (NADP(+)) 2, mitochondrial [Source:HGNC Symbol
1818	6	TMSB15A	1.05292e-07	0.381124	0.955	0.79	0.0021528	1.10162e-56	0.464949	0.939	0.735	2.25237e-52	1.05292e-07	2.20324e-56	thymosin beta 15a [Source:HGNC Symbol
1819	6	GNG5	6.02254	0.298111	0.846	0.596	123137	1.27253e-56	0.489928	0.874	0.534	2.60182e-52	6.02254	2.54506e-56	G protein subunit gamma 5 [Source:HGNC Symbol
1820	6	RAN	4.87857e-27	0.471035	0.984	0.912	9.97473e-23	1.30445e-56	0.377677	0.993	0.928	2.66708e-53	4.87857e-27	2.6089e-56	RAN, member RAS oncogene family [Source:HGNC Symbol
1821	6	TUBB	1.3273e-07	0.276828	1	0.984	0.00271379	1.8806e-56	0.350562	1	0.965	3.84507e-52	1.3273e-07	3.76119e-56	tubulin beta class I [Source:HGNC Symbol
1822	6	JADE1	3.62268e-08	0.314931	0.309	0.111	0.000740694	2.08259e-55	0.349325	0.421	0.138	4.25806e-51	3.62268e-08	4.16518e-55	jade family PHD finger 1 [Source:HGNC Symbol
1823	6	NEDD1	1.53214e-20	0.301147	0.325	0.089	3.13261e-16	2.35851e-55	0.271801	0.327	0.088	4.82221e-51	1.53214e-20	4.71702e-55	NEDD1 gamma-tubulin ring complex targeting factor [Source:HGNC Symbol
1824	6	TP53I13	2.91762e-10	0.331041	0.362	0.134	5.96537e-07	4.31778e-55	0.327696	0.388	0.121	8.82814e-51	2.91762e-10	8.63556e-55	tumor protein p53 inducible protein 13 [Source:HGNC Symbol
1825	6	SRSF3	4.77703e-16	0.423346	0.98	0.86	9.76712e-12	4.58199e-55	0.363199	0.987	0.895	9.36834e-51	4.77703e-16	9.16398e-56	serine and arginine rich splicing factor 3 [Source:HGNC Symbol
1826	6	CENPL	8.2704e-44	0.419352	0.285	0.048	1.69097e-38	6.40872e-55	0.295264	0.286	0.071	1.31033e-50	8.2704e-44	1.28174e-54	centromere protein L [Source:HGNC Symbol
1827	6	GPC4	3.39963e-05	0.267869	0.268	0.095	0.695088	7.21063e-55	0.351119	0.444	0.15	1.47428e-50	3.39963e-05	1.44213e-56	glypican 4 [Source:HGNC Symbol
1828	6	TEAD2	1.99042e-17	0.269738	0.337	0.102	4.06962e-12	7.51495e-55	0.285135	0.327	0.089	1.53651e-50	1.99042e-17	1.50299e-54	TEA domain transcription factor 2 [Source:HGNC Symbol
1829	6	RPS2	1.47805e-14	0.353035	1	0.999	3.02202e-10	3.64136e-54	0.287017	1	1	7.44513e-50	1.47805e-14	7.28272e-54	ribosomal protein S2 [Source:HGNC Symbol
1830	6	GLO1	1.68942e-08	0.404544	0.772	0.525	0.000345419	4.63453e-54	0.457394	0.818	0.507	9.47577e-50	1.68942e-08	9.26907e-55	glyoxalase I [Source:HGNC Symbol
1831	6	SRSF10	5.42195e-11	0.492531	0.825	0.659	1.10857e-07	1.65808e-53	0.457291	0.903	0.637	3.3901e-49	5.42195e-11	3.31615e-53	serine and arginine rich splicing factor 10 [Source:HGNC Symbol
1832	6	EEF1B2	1.70811e-16	0.470962	0.951	0.822	3.49241e-12	2.84186e-53	0.387066	0.984	0.922	5.81046e-49	1.70811e-16	5.68372e-53	eukaryotic translation elongation factor 1 beta 2 [Source:HGNC Symbol
1833	6	ANP32B	2.58234e-05	0.427621	0.744	0.533	0.527985	1.56651e-52	0.471197	0.854	0.598	3.20288e-48	2.58234e-05	3.13302e-52	acidic nuclear phosphoprotein 32 family member B [Source:HGNC Symbol
1834	6	H2AFY	7.62571e-20	0.506739	0.927	0.738	1.55915e-15	1.67988e-52	0.432108	0.941	0.797	3.43469e-48	7.62571e-20	3.35977e-52	H2A histone family member Y [Source:HGNC Symbol
1835	6	NT5DC2	2.91752e-07	0.385685	0.654	0.378	0.00596517	6.62725e-52	0.46655	0.71	0.387	1.35501e-49	2.91752e-07	1.32545e-51	5'-nucleotidase domain containing 2 [Source:HGNC Symbol
1836	6	CD99	6.14286e-09	0.338694	0.634	0.32	0.000125597	1.0336e-51	0.414766	0.667	0.312	2.11331e-47	6.14286e-09	2.06721e-51	CD99 molecule (Xg blood group) [Source:HGNC Symbol
1837	6	SNRPD1	1.32385e-27	0.542104	0.919	0.725	2.70673e-23	1.66117e-51	0.428752	0.933	0.787	3.39643e-47	1.32385e-27	3.32234e-51	small nuclear ribonucleoprotein D1 polypeptide [Source:HGNC Symbol
1838	6	RPSA	9.20179e-07	0.286529	0.996	0.984	0.018814	1.86257e-51	0.292841	0.996	0.991	3.80821e-47	9.20179e-07	3.72514e-51	ribosomal protein SA [Source:HGNC Symbol
1839	6	RPL23A	0.000566922	0.256083	0.996	0.987	11.5913	5.29961e-50	0.286795	0.998	0.989	1.08356e-45	0.000566922	1.05992e-50	ribosomal protein L23a [Source:HGNC Symbol
1840	6	RHOA	0.00030446	0.368445	0.817	0.621	6.225	6.53409e-50	0.437696	0.86	0.601	1.33596e-45	0.00030446	1.30682e-49	ras homolog family member A [Source:HGNC Symbol
1841	6	DMRTA2	3.00184e-08	0.256159	0.167	0.039	0.000613755	6.95525e-50	0.391178	0.482	0.18	1.42207e-45	3.00184e-08	1.39105e-49	DMRT like family A2 [Source:HGNC Symbol
1842	6	TMEM237	6.54237e-07	0.307714	0.39	0.163	0.0133765	1.00652e-49	0.344956	0.435	0.154	2.05793e-45	6.54237e-07	2.01304e-50	transmembrane protein 237 [Source:HGNC Symbol
1843	6	HDAC1	6.14441e-12	0.318777	0.333	0.114	1.25629e-07	1.98975e-49	0.302215	0.388	0.125	4.06824e-45	6.14441e-12	3.97949e-49	histone deacetylase 1 [Source:HGNC Symbol
1844	6	CENPV	1.19732e-24	0.591746	0.894	0.674	2.44803e-20	1.22533e-48	0.473219	0.915	0.739	2.50531e-44	1.19732e-24	2.45066e-48	centromere protein V [Source:HGNC Symbol
1845	6	CTPS1	4.91065e-13	0.298147	0.398	0.149	1.00403e-07	1.23103e-48	0.34813	0.399	0.136	2.51697e-45	4.91065e-13	2.46207e-48	CTP synthase 1 [Source:HGNC Symbol
1846	6	PSRC1	4.14407e-43	0.350888	0.289	0.048	8.47297e-40	2.76074e-48	0.270226	0.266	0.067	5.6446e-46	4.14407e-43	5.52147e-48	proline and serine rich coiled-coil 1 [Source:HGNC Symbol
1847	6	NSMCE4A	2.74638e-15	0.371452	0.455	0.176	5.61526e-11	3.77071e-47	0.374971	0.489	0.198	7.7096e-44	2.74638e-15	7.54142e-47	NSE4 homolog A, SMC5-SMC6 complex component [Source:HGNC Symbol
1848	6	FBL	1.57948e-15	0.438847	0.65	0.336	3.2294e-11	4.30931e-47	0.439536	0.736	0.418	8.81082e-43	1.57948e-15	8.61863e-47	fibrillarin [Source:HGNC Symbol
1849	6	EEF1D	6.17209e-06	0.378162	0.87	0.686	0.126195	3.13459e-46	0.386135	0.919	0.731	6.40898e-42	6.17209e-06	6.26918e-46	eukaryotic translation elongation factor 1 delta [Source:HGNC Symbol
1850	6	NUDT1	1.25921e-33	0.599227	0.659	0.278	2.57459e-28	3.18553e-46	0.418448	0.779	0.474	6.51314e-42	1.25921e-33	6.37106e-46	nudix hydrolase 1 [Source:HGNC Symbol
1851	6	RPL35	1.65505e-09	0.298236	1	0.992	3.38392e-05	2.05252e-45	0.267747	0.998	0.997	4.19657e-41	1.65505e-09	4.10503e-45	ribosomal protein L35 [Source:HGNC Symbol
1852	6	AKR7A2	3.14345	0.344513	0.569	0.358	64270.9	1.56346e-45	0.4078	0.655	0.335	3.19665e-41	3.14345	3.12692e-44	aldo-keto reductase family 7 member A2 [Source:HGNC Symbol
1853	6	DERA	1.94818e-24	0.347077	0.358	0.098	3.98325e-21	1.68634e-44	0.26366	0.297	0.085	3.44788e-40	1.94818e-24	3.37267e-44	deoxyribose-phosphate aldolase [Source:HGNC Symbol
1854	6	INTU	260.724	0.276896	0.419	0.225	5.33077e+06	2.72404e-44	0.398616	0.502	0.211	5.56958e-40	260.724	5.44809e-44	inturned planar cell polarity protein [Source:HGNC Symbol
1855	6	FILIP1	2.66876e-16	0.329802	0.301	0.085	5.45656e-12	1.57523e-42	0.320499	0.313	0.096	3.22071e-38	2.66876e-16	3.15045e-42	filamin A interacting protein 1 [Source:HGNC Symbol
1856	6	SNRPD3	2.87821e-17	0.501842	0.841	0.591	5.88479e-13	3.56821e-43	0.406007	0.871	0.657	7.29556e-38	2.87821e-17	7.13642e-43	small nuclear ribonucleoprotein D3 polypeptide [Source:HGNC Symbol
1857	6	MCM6	2.00915e-22	0.355648	0.321	0.085	4.1079e-18	7.97809e-42	0.293573	0.311	0.095	1.6312e-37	2.00915e-22	1.59562e-41	minichromosome maintenance complex component 6 [Source:HGNC Symbol
1858	6	RNASEH2C	3.28185e-11	0.410602	0.695	0.38	6.71008e-07	8.67999e-42	0.412128	0.795	0.522	1.77471e-37	3.28185e-11	1.736e-41	ribonuclease H2 subunit C [Source:HGNC Symbol
1859	6	CCDC34	2.32437e-22	0.582444	0.581	0.251	4.75241e-18	1.13206e-41	0.419007	0.603	0.299	2.31462e-38	2.32437e-22	2.26413e-41	coiled-coil domain containing 34 [Source:HGNC Symbol
1860	6	PAWR	0.00151409	0.27928	0.423	0.198	30.957	2.93358e-41	0.289749	0.379	0.131	5.99799e-37	0.00151409	5.86716e-41	pro-apoptotic WT1 regulator [Source:HGNC Symbol
1861	6	RBBP7	7.52378e-14	0.529632	0.76	0.52	1.53831e-09	8.37474e-41	0.433333	0.788	0.494	1.7123e-36	7.52378e-14	1.67495e-40	RB binding protein 7, chromatin remodeling factor [Source:HGNC Symbol
1862	6	NUDT5	1.31652	0.294287	0.561	0.334	26917.5	8.54617e-41	0.404389	0.674	0.363	1.74735e-36	1.31652	1.70923e-40	nudix hydrolase 5 [Source:HGNC Symbol
1863	6	HAUS6	0.00094767	0.290931	0.37	0.162	19.3761	9.11725e-41	0.309434	0.437	0.167	1.86411e-37	0.00094767	1.82345e-40	HAUS augmin like complex subunit 6 [Source:HGNC Symbol
1864	6	PKM	0.0288069	0.316071	0.919	0.752	588.986	1.17523e-40	0.398932	0.905	0.7	2.40287e-36	0.0288069	2.35046e-40	pyruvate kinase M1/2 [Source:HGNC Symbol
1865	6	NES	3.42585e-06	0.486374	0.593	0.328	0.0700449	2.03591e-40	0.288876	0.46	0.175	4.16262e-36	3.42585e-06	4.07182e-40	nestin [Source:HGNC Symbol
1866	6	DBI	3.12633e-05	0.401819	0.817	0.61	0.639209	2.26328e-40	0.405751	0.921	0.736	4.62751e-36	3.12633e-05	4.52657e-40	diazepam binding inhibitor, acyl-CoA binding protein [Source:HGNC Symbol
1867	6	HMGXB4	1710.24	0.286456	0.569	0.37	3.49676e+07	2.36678e-40	0.41392	0.667	0.355	4.83911e-36	1710.24	4.73355e-40	HMG-box containing 4 [Source:HGNC Symbol
1868	6	HSPB11	2.55838e-11	0.446643	0.61	0.314	5.23087e-07	6.20361e-40	0.429849	0.655	0.365	1.26839e-35	2.55838e-11	1.24072e-39	heat shock protein family B (small) member 11 [Source:HGNC Symbol
1869	6	PSMG1	1.01352e-07	0.344808	0.459	0.212	0.00207224	2.56346e-39	0.33037	0.507	0.22	5.24125e-35	1.01352e-07	5.12692e-39	proteasome assembly chaperone 1 [Source:HGNC Symbol
1870	6	NME4	6.5184e-28	0.546766	0.691	0.313	1.33275e-23	3.63581e-39	0.394682	0.77	0.485	7.43378e-35	6.5184e-28	7.27162e-39	NME/NM23 nucleoside diphosphate kinase 4 [Source:HGNC Symbol
1871	6	KPNA2	2.20615e-26	0.569682	0.797	0.448	4.5107e-23	1.16461e-38	0.357558	0.725	0.435	2.38117e-34	2.20615e-26	2.32923e-38	karyopherin subunit alpha 2 [Source:HGNC Symbol
1872	6	RPS27L	2.27112	0.296181	0.858	0.656	46435.2	1.41686e-39	0.361799	0.951	0.696	2.89691e-34	2.27112	2.83372e-39	ribosomal protein S27 like [Source:HGNC Symbol
1873	6	SRSF9	0.745322	0.298338	0.874	0.773	15238.9	1.52751e-38	0.353545	0.93	0.805	3.12315e-34	0.745322	3.05502e-38	serine and arginine rich splicing factor 9 [Source:HGNC Symbol
1874	6	LHX2	22004.9	0.41031	0.374	0.218	4.49912e+08	2.74442e-38	0.423093	0.869	0.612	5.61123e-34	22004.9	5.48883e-38	LIM homeobox 2 [Source:HGNC Symbol
1875	6	NSD2	21.9166	0.319507	0.557	0.343	44810.7	8.63e-38	0.372958	0.595	0.3	1.76449e-35	21.9166	1.726e-37	nuclear receptor binding SET domain protein 2 [Source:HGNC Symbol
1876	6	SUZ12	0.000104702	0.372932	0.557	0.326	21.4074	1.94196e-37	0.402616	0.685	0.383	3.97053e-33	0.000104702	3.88392e-37	SUZ12 polycomb repressive complex 2 subunit [Source:HGNC Symbol
1877	6	HAUS1	4.13995e-13	0.470916	0.61	0.316	8.46453e-09	6.27215e-37	0.37372	0.621	0.313	1.2824e-32	4.13995e-13	1.25443e-36	HAUS augmin like complex subunit 1 [Source:HGNC Symbol
1878	6	HES4	2.79457e-17	0.726299	0.801	0.567	5.71378e-12	1.07038e-36	0.437721	0.849	0.607	2.18849e-32	2.79457e-17	2.14076e-37	hes family bHLH transcription factor 4 [Source:HGNC Symbol
1879	6	PARP1	9.94647e-11	0.448117	0.829	0.627	2.03365e-06	1.07305e-36	0.421905	0.869	0.668	2.19395e-32	9.94647e-11	2.1461e-36	poly(ADP-ribose) polymerase 1 [Source:HGNC Symbol
1880	6	PPIF	1.65893e-10	0.288417	0.337	0.117	3.39186e-06	1.73692e-36	0.302874	0.439	0.176	3.5513e-32	1.65893e-10	3.47383e-36	peptidylprolyl isomerase F [Source:HGNC Symbol
1881	6	CMC2	2.03654e-14	0.472386	0.654	0.37	4.16391e-10	1.88955e-36	0.421335	0.68	0.386	3.86337e-32	2.03654e-14	3.7791e-36	C-X9-C motif containing 2 [Source:HGNC Symbol
1882	6	CLIC1	1.30798e-11	0.421894	0.736	0.421	2.67431e-07	1.06698e-35	0.413478	0.766	0.472	2.18154e-31	1.30798e-11	2.13395e-35	chloride intracellular channel 1 [Source:HGNC Symbol
1883	6	TPI1	3.36164	0.26865	0.976	0.885	68732.1	1.59569e-35	0.35931	0.966	0.863	3.26254e-31	3.36164	3.19137e-35	triosephosphate isomerase 1 [Source:HGNC Symbol
1884	6	BOC	383.96	0.256712	0.329	0.161	7.85044e+06	4.18177e-35	0.279473	0.318	0.106	8.55005e-31	383.96	8.36355e-36	BOC cell adhesion associated, oncogene regulated [Source:HGNC Symbol
1885	6	SAC3D1	7.47342e-11	0.408587	0.581	0.299	1.52802e-05	5.16105e-35	0.376792	0.647	0.35	1.05523e-30	7.47342e-11	1.03221e-34	SAC3 domain containing 1 [Source:HGNC Symbol
1886	6	HNRNPAB	8.54226e-18	0.505637	0.915	0.717	1.74655e-13	1.26467e-34	0.40629	0.928	0.773	2.58575e-30	8.54226e-18	2.52934e-34	heterogeneous nuclear ribonucleoprotein A/B [Source:HGNC Symbol
1887	6	EZR	3.74755e-12	0.38858	0.533	0.239	7.66224e-08	1.95981e-34	0.346156	0.646	0.328	4.00703e-30	3.74755e-12	3.91962e-34	ezrin [Source:HGNC Symbol
1888	6	SERBP1	3.71504	0.263841	0.927	0.848	75957.8	2.56712e-34	0.335804	0.966	0.852	5.24874e-30	3.71504	5.13425e-34	SERPINE1 mRNA binding protein 1 [Source:HGNC Symbol
1889	6	KNSTRN	2.12122e-15	0.340448	0.337	0.107	4.33705e-11	5.29526e-34	0.252233	0.344	0.12	1.08267e-29	2.12122e-15	1.05905e-33	kinetochore localized astrin (SPAG5) binding protein [Source:HGNC Symbol
1890	6	RDX	11009	0.275759	0.837	0.677	2.25091e+08	6.96525e-34	0.374215	0.777	0.499	1.42412e-29	11009	1.39305e-33	radixin [Source:HGNC Symbol
1891	6	CENPJ	0.000289275	0.26023	0.325	0.132	5.91452	1.40905e-33	0.25961	0.311	0.104	2.88094e-29	0.000289275	2.81809e-34	centromere protein J [Source:HGNC Symbol
1892	6	MRPL11	1.2722e-12	0.380126	0.593	0.278	2.60115e-08	1.42209e-33	0.341568	0.662	0.363	2.9076e-29	1.2722e-12	2.84417e-33	mitochondrial ribosomal protein L11 [Source:HGNC Symbol
1893	6	SMC1A	2.44683e-12	0.544095	0.768	0.503	5.00279e-08	1.59864e-33	0.417396	0.763	0.49	3.26858e-29	2.44683e-12	3.19728e-33	structural maintenance of chromosomes 1A [Source:HGNC Symbol
1894	6	LSM6	222.085	0.304218	0.541	0.347	4.54075e+06	2.37362e-33	0.353572	0.61	0.312	4.85311e-29	222.085	4.74724e-33	LSM6 homolog, U6 small nuclear RNA and mRNA degradation associated [Source:HGNC Symbol
1895	6	MTHFD1	2.40399e-31	0.361931	0.317	0.071	4.9152e-27	3.02216e-33	0.270083	0.351	0.128	6.1791e-29	2.40399e-31	6.04432e-34	methylenetetrahydrofolate dehydrogenase, cyclohydrolase and formyltetrahydrofolate synthetase 1 [Source:HGNC Symbol
1896	6	NUP107	3.68078e-14	0.342638	0.407	0.15	7.52572e-10	3.19006e-33	0.297223	0.403	0.16	6.52239e-29	3.68078e-14	6.38011e-33	nucleoporin 107 [Source:HGNC Symbol
1897	6	NCAPH2	1.47753e-27	0.325879	0.321	0.077	3.02097e-24	6.62401e-33	0.276096	0.318	0.111	1.35435e-28	1.47753e-27	1.3248e-32	non-SMC condensin II complex subunit H2 [Source:HGNC Symbol
1898	6	PMF1	1.41174e-06	0.301452	0.443	0.2	0.0288644	2.87578e-32	0.304821	0.511	0.235	5.87982e-29	1.41174e-06	5.75156e-32	polyamine modulated factor 1 [Source:HGNC Symbol
1899	6	LIMS1	6.40318e-08	0.319748	0.463	0.208	0.00130919	2.93153e-32	0.306187	0.48	0.211	5.99381e-28	6.40318e-08	5.86307e-32	LIM zinc finger domain containing 1 [Source:HGNC Symbol
1900	6	CSE1L	1.57617e-06	0.350183	0.488	0.236	0.322264	3.19713e-32	0.332238	0.518	0.248	6.53685e-28	1.57617e-06	6.39426e-32	chromosome segregation 1 like [Source:HGNC Symbol
1901	6	CEP78	6.34907e-06	0.367315	0.476	0.23	0.129813	4.44885e-32	0.348615	0.513	0.246	9.09612e-28	6.34907e-06	8.8977e-32	centrosomal protein 78 [Source:HGNC Symbol
1902	6	AHCY	0.0545561	0.263834	0.37	0.181	111545	5.10789e-32	0.315799	0.466	0.208	1.04436e-27	0.0545561	1.02158e-31	adenosylhomocysteinase [Source:HGNC Symbol
1903	6	PPP2R3B	3.69895e-05	0.289229	0.37	0.155	0.756288	6.06502e-32	0.252275	0.362	0.134	1.24005e-27	3.69895e-05	1.213e-32	protein phosphatase 2 regulatory subunit B''beta [Source:HGNC Symbol
1904	6	EXOSC9	3.6181e-06	0.285758	0.451	0.2	0.0739757	7.95338e-32	0.319686	0.464	0.207	1.62615e-27	3.6181e-06	1.59068e-32	exosome component 9 [Source:HGNC Symbol
1905	6	PAXX	1.34326	0.317963	0.569	0.364	2.74643e+06	1.99289e-31	0.363755	0.676	0.397	4.07466e-27	1.34326	3.98577e-31	PAXX non-homologous end joining factor [Source:HGNC Symbol
1906	6	CDK5RAP2	8.53519e-13	0.421362	0.476	0.204	1.74511e-08	2.17244e-31	0.333057	0.446	0.195	4.44177e-27	8.53519e-13	4.34488e-31	CDK5 regulatory subunit associated protein 2 [Source:HGNC Symbol
1907	6	UBE2S	2.71463e-31	0.799527	0.915	0.653	5.55033e-27	1.1505e-20	0.297899	0.906	0.774	2.35231e-16	1.1505e-20	5.42925e-31	ubiquitin conjugating enzyme E2 S [Source:HGNC Symbol
1908	6	C1orf61	0.238586	0.467578	0.683	0.464	4878.12	3.84036e-31	0.364839	0.93	0.789	7.852e-27	0.238586	7.68072e-31	chromosome 1 open reading frame 61 [Source:HGNC Symbol
1909	6	LBR	557.593	0.292831	0.512	0.304	1.14005e+07	5.63305e-31	0.360103	0.572	0.293	1.15173e-26	557.593	1.12661e-30	lamin B receptor [Source:HGNC Symbol
1910	6	RPA1	1.43979e-16	0.353915	0.341	0.108	2.9438e-12	9.02171e-31	0.275399	0.353	0.134	1.84458e-26	1.43979e-16	1.80434e-30	replication protein A1 [Source:HGNC Symbol
1911	6	PPIH	0.017085	0.251067	0.382	0.171	349.32	9.20005e-31	0.280099	0.498	0.223	1.88104e-26	0.017085	1.84001e-30	peptidylprolyl isomerase H [Source:HGNC Symbol
1912	6	RNASEH2B	6.76169e-28	0.343633	0.317	0.075	1.38249e-23	4.16535e-30	0.317132	0.397	0.163	8.51648e-26	6.76169e-28	8.3307e-30	ribonuclease H2 subunit B [Source:HGNC Symbol
1913	6	DCXR	31.3266	0.316223	0.606	0.376	640504	4.96481e-30	0.348707	0.721	0.436	1.01511e-25	31.3266	9.92963e-30	dicarbonyl and L-xylulose reductase [Source:HGNC Symbol
1914	6	HSPD1	0.00190916	0.28902	0.935	0.852	39.0346	2.72344e-29	0.282643	0.957	0.877	5.56834e-25	0.00190916	5.44687e-29	heat shock protein family D (Hsp60) member 1 [Source:HGNC Symbol
1915	6	SNRPF	1.24944e-17	0.457038	0.923	0.746	2.55461e-13	2.75971e-29	0.319453	0.935	0.823	5.64251e-25	1.24944e-17	5.51943e-29	small nuclear ribonucleoprotein polypeptide F [Source:HGNC Symbol
1916	6	RFC1	6.79341e-19	0.530054	0.691	0.382	1.38898e-15	2.62151e-28	0.372149	0.674	0.403	5.35995e-24	6.79341e-19	5.24303e-28	replication factor C subunit 1 [Source:HGNC Symbol
1917	6	NUP62	6.5272e-06	0.306153	0.476	0.225	0.133455	3.14167e-28	0.303169	0.495	0.232	6.42346e-24	6.5272e-06	6.28334e-28	nucleoporin 62 [Source:HGNC Symbol
1918	6	RHNO1	1.20967e-05	0.307899	0.394	0.171	0.247329	3.66593e-27	0.265469	0.379	0.156	7.49535e-23	1.20967e-05	7.33185e-28	RAD9-HUS1-RAD1 interacting nuclear orphan 1 [Source:HGNC Symbol
1919	6	MSH2	0.0457902	0.292183	0.451	0.227	936.226	5.4625e-27	0.297135	0.471	0.22	1.11686e-22	0.0457902	1.0925e-26	mutS homolog 2 [Source:HGNC Symbol
1920	6	MAGOH	8.94941e-10	0.408566	0.711	0.417	1.8298e-05	5.58867e-26	0.261647	0.736	0.43	1.14266e-21	8.94941e-10	1.11773e-25	mago homolog, exon junction complex subunit [Source:HGNC Symbol
1921	6	KPNB1	1.02246e-11	0.44192	0.821	0.566	2.09053e-07	1.09046e-25	0.383729	0.809	0.592	2.22955e-21	1.02246e-11	2.18092e-25	karyopherin subunit beta 1 [Source:HGNC Symbol
1922	6	PRDX4	3.85937	0.275372	0.817	0.635	78908.7	1.22057e-25	0.35767	0.86	0.62	2.49557e-21	3.85937	2.44113e-25	peroxiredoxin 4 [Source:HGNC Symbol
1923	6	SNRNP40	0.0531956	0.294768	0.537	0.303	1087.64	3.8809e-25	0.329424	0.576	0.311	7.93489e-21	0.0531956	7.7618e-25	small nuclear ribonucleoprotein U5 subunit 40 [Source:HGNC Symbol
1924	6	UBE2I	0.320519	0.304644	0.846	0.663	6553.32	5.29231e-25	0.328369	0.865	0.685	1.08207e-20	0.320519	1.05846e-24	ubiquitin conjugating enzyme E2 I [Source:HGNC Symbol
1925	6	FDPS	0.00160712	0.363747	0.846	0.665	32.8592	6.07416e-25	0.349346	0.883	0.685	1.24192e-20	0.00160712	1.21483e-24	farnesyl diphosphate synthase [Source:HGNC Symbol
1926	6	GMPS	2.10667e-05	0.381099	0.602	0.354	0.430729	6.55355e-25	0.344531	0.621	0.359	1.33994e-20	2.10667e-05	1.31071e-24	guanine monophosphate synthase [Source:HGNC Symbol
1927	6	ASRGL1	8.11019e-12	0.41211	0.545	0.256	1.65821e-07	3.92863e-24	0.328952	0.595	0.333	8.03248e-20	8.11019e-12	7.85726e-24	asparaginase and isoaspartyl peptidase 1 [Source:HGNC Symbol
1928	6	H1FX	1.52248e-14	0.468718	0.972	0.866	3.11286e-10	4.20257e-25	0.336374	0.975	0.905	8.59257e-20	1.52248e-14	8.40514e-24	H1 histone family member X [Source:HGNC Symbol
1929	6	HACD3	202272	0.256116	0.841	0.729	4.13565e+09	4.80122e-24	0.332246	0.854	0.659	9.81658e-20	202272	9.60245e-24	3-hydroxyacyl-CoA dehydratase 3 [Source:HGNC Symbol
1930	6	SNRPA	1.09192e-13	0.369235	0.504	0.219	2.23255e-08	5.56255e-24	0.292082	0.486	0.236	1.13732e-19	1.09192e-13	1.11251e-24	small nuclear ribonucleoprotein polypeptide A [Source:HGNC Symbol
1931	6	NENF	2.0511e-15	0.392841	0.419	0.153	4.19368e-11	5.83067e-24	0.308733	0.57	0.313	1.19214e-19	2.0511e-15	1.16613e-23	neudesin neurotrophic factor [Source:HGNC Symbol
1932	6	RPL22L1	0.0248338	0.404342	0.593	0.347	507.753	6.92219e-24	0.37995	0.592	0.345	1.41531e-19	0.0248338	1.38444e-23	ribosomal protein L22 like 1 [Source:HGNC Symbol
1933	6	B2M	207.681	0.255358	0.642	0.404	4.24624e+06	1.10662e-23	0.277664	0.737	0.436	2.26259e-19	207.681	2.21323e-23	beta-2-microglobulin [Source:HGNC Symbol
1934	6	PPIG	105415	0.258814	0.785	0.665	2.15532e+08	7.59381e-23	0.341171	0.86	0.672	1.55263e-18	105415	1.51876e-22	peptidylprolyl isomerase G [Source:HGNC Symbol
1935	6	BRD7	0.000124949	0.396399	0.768	0.556	2.5547	1.96083e-22	0.319465	0.782	0.561	4.00911e-18	0.000124949	3.92166e-22	bromodomain containing 7 [Source:HGNC Symbol
1936	6	TCF3	0.000927076	0.300365	0.488	0.256	189.55	2.42577e-22	0.291976	0.527	0.275	4.95972e-19	0.000927076	4.85153e-22	transcription factor 3 [Source:HGNC Symbol
1937	6	PSMC3	5.05329e-13	0.467593	0.74	0.473	1.0332e-08	3.5604e-23	0.331719	0.788	0.577	7.2796e-18	5.05329e-13	7.1208e-22	proteasome 26S subunit, ATPase 3 [Source:HGNC Symbol
1938	6	HNRNPF	0.000616191	0.40198	0.683	0.455	12.5986	5.15722e-23	0.343284	0.746	0.492	1.05445e-17	0.000616191	1.03144e-21	heterogeneous nuclear ribonucleoprotein F [Source:HGNC Symbol
1939	6	CARHSP1	0.0707102	0.365079	0.809	0.609	1445.74	1.22757e-21	0.345055	0.822	0.607	2.5099e-17	0.0707102	2.45515e-21	calcium regulated heat stable protein 1 [Source:HGNC Symbol
1940	6	TUBG1	3.06222e-09	0.38877	0.545	0.269	6.26102e-05	1.32771e-21	0.299477	0.532	0.286	2.71463e-17	3.06222e-09	2.65541e-21	tubulin gamma 1 [Source:HGNC Symbol
1941	6	COA1	0.0291923	0.334775	0.687	0.456	596.866	3.23745e-21	0.334128	0.678	0.429	6.61929e-17	0.0291923	6.4749e-21	cytochrome c oxidase assembly factor 1 homolog [Source:HGNC Symbol
1942	6	GGH	1145.8	0.268486	0.545	0.332	2.34271e+07	3.74724e-21	0.317062	0.617	0.358	7.66161e-18	1145.8	7.49448e-21	gamma-glutamyl hydrolase [Source:HGNC Symbol
1943	6	SNRPE	4.09687e-13	0.401821	0.923	0.783	8.37645e-08	4.732e-21	0.267094	0.928	0.847	9.67504e-17	4.09687e-13	9.46399e-21	small nuclear ribonucleoprotein polypeptide E [Source:HGNC Symbol
1944	6	RAD21	0.0163867	0.337979	0.797	0.612	335.043	1.10792e-20	0.321151	0.804	0.583	2.26526e-16	0.0163867	2.21585e-20	RAD21 cohesin complex component [Source:HGNC Symbol
1945	6	NDUFA6	7.78004e-05	0.394395	0.85	0.687	1.59071	2.87442e-20	0.321179	0.89	0.754	5.87705e-17	7.78004e-05	5.74885e-21	NADH:ubiquinone oxidoreductase subunit A6 [Source:HGNC Symbol
1946	6	XRCC6	0.00471905	0.315786	0.825	0.625	964.857	6.21916e-20	0.29468	0.849	0.657	1.27157e-15	0.00471905	1.24383e-19	X-ray repair cross complementing 6 [Source:HGNC Symbol
1947	6	PHPT1	0.427672	0.252283	0.967	0.849	87441.7	7.46413e-20	0.257408	0.969	0.891	1.52612e-15	0.427672	1.49283e-19	phosphohistidine phosphatase 1 [Source:HGNC Symbol
1948	6	BAZ1A	0.00448103	0.325107	0.512	0.27	91.6191	1.54931e-19	0.302425	0.595	0.337	3.16773e-15	0.00448103	3.09863e-20	bromodomain adjacent to zinc finger domain 1A [Source:HGNC Symbol
1949	6	RBBP4	0.845472	0.318724	0.797	0.618	17286.5	1.706e-19	0.308163	0.829	0.615	3.48808e-15	0.845472	3.412e-19	RB binding protein 4, chromatin remodeling factor [Source:HGNC Symbol
1950	6	ACTL6A	146.82	0.264346	0.52	0.299	3.00187e+06	6.54752e-19	0.263772	0.502	0.259	1.3387e-15	146.82	1.3095e-18	actin like 6A [Source:HGNC Symbol
1951	6	CCDC14	120.315	0.262255	0.484	0.275	2.45997e+06	1.78545e-18	0.337059	0.473	0.253	3.65054e-14	120.315	3.57091e-18	coiled-coil domain containing 14 [Source:HGNC Symbol
1952	6	CLNS1A	765.174	0.286229	0.659	0.467	1.56448e+07	3.75522e-18	0.287585	0.721	0.479	7.67793e-14	765.174	7.51044e-18	chloride nucleotide-sensitive channel 1A [Source:HGNC Symbol
1953	6	HNRNPR	0.0261755	0.316984	0.902	0.816	535.183	4.29676e-18	0.277097	0.944	0.823	8.78516e-14	0.0261755	8.59353e-18	heterogeneous nuclear ribonucleoprotein R [Source:HGNC Symbol
1954	6	ANAPC11	2.58407e-10	0.405203	0.907	0.791	5.2834e-06	7.43412e-18	0.287427	0.933	0.842	1.51998e-13	2.58407e-10	1.48682e-17	anaphase promoting complex subunit 11 [Source:HGNC Symbol
1955	6	MSH6	0.000285302	0.381281	0.569	0.334	5.83329	3.21487e-17	0.287598	0.563	0.321	6.57312e-13	0.000285302	6.42974e-17	mutS homolog 6 [Source:HGNC Symbol
1956	6	PNRC2	0.268169	0.304383	0.614	0.377	5482.98	3.5875e-17	0.274729	0.586	0.336	7.335e-13	0.268169	7.175e-17	proline rich nuclear receptor coactivator 2 [Source:HGNC Symbol
1957	6	TMEM98	0.325111	0.279467	0.52	0.283	6647.22	4.00569e-17	0.291487	0.532	0.297	8.19003e-13	0.325111	8.01138e-17	transmembrane protein 98 [Source:HGNC Symbol
1958	6	POLD2	1.55765	0.284988	0.618	0.394	31847.8	1.56456e-16	0.307116	0.737	0.508	3.1989e-12	1.55765	3.12913e-16	DNA polymerase delta 2, accessory subunit [Source:HGNC Symbol
1959	6	RNPS1	4.52856	0.318937	0.748	0.55	92591	1.41928e-15	0.287729	0.788	0.575	2.90186e-11	4.52856	2.83856e-15	RNA binding protein with serine rich domain 1 [Source:HGNC Symbol
1960	6	CNN3	27.5362	0.301404	0.805	0.607	563005	3.01544e-15	0.285021	0.748	0.512	6.16536e-11	27.5362	6.03087e-15	calponin 3 [Source:HGNC Symbol
1961	6	SLC25A5	0.00143077	0.317379	0.85	0.685	2.92536	4.62759e-15	0.271003	0.897	0.756	9.46156e-11	0.00143077	9.25517e-15	solute carrier family 25 member 5 [Source:HGNC Symbol
1962	6	SNCAIP	0.000331652	0.263821	0.341	0.149	678.095	3.28942e-14	0.255498	0.471	0.25	6.72555e-10	0.000331652	6.57885e-14	synuclein alpha interacting protein [Source:HGNC Symbol
1963	6	RNF130	3759.46	0.28185	0.52	0.324	7.68659e+07	5.94181e-14	0.258645	0.518	0.294	1.21486e-09	3759.46	1.18836e-13	ring finger protein 130 [Source:HGNC Symbol
1964	6	RABL6	28.1691	0.276057	0.541	0.326	575946	6.4378e-14	0.272437	0.599	0.371	1.31627e-09	28.1691	1.28756e-13	RAB, member RAS oncogene family like 6 [Source:HGNC Symbol
1965	6	CBX5	6.43097e-06	0.375894	0.866	0.692	0.131488	2.55973e-13	0.279864	0.869	0.701	5.23362e-09	6.43097e-06	5.11945e-13	chromobox 5 [Source:HGNC Symbol
1966	6	SEPT11	39173.3	0.255599	0.813	0.668	8.00937e+08	4.11077e-13	0.261002	0.892	0.728	8.40489e-09	39173.3	8.22155e-13	septin 11 [Source:HGNC Symbol
1967	6	POLR2J	7.62576	0.287147	0.813	0.608	155916	5.0432e-14	0.278864	0.826	0.647	1.03113e-08	7.62576	1.00864e-12	RNA polymerase II subunit J [Source:HGNC Symbol
1968	6	IVNS1ABP	23296.7	0.303185	0.455	0.285	4.76324e+08	2.98255e-12	0.309162	0.523	0.313	6.09811e-08	23296.7	5.96509e-12	influenza virus NS1A binding protein [Source:HGNC Symbol
1969	6	XRCC5	0.011942	0.294292	0.931	0.818	244.166	5.98243e-12	0.255119	0.93	0.824	1.22317e-07	0.011942	1.19649e-11	X-ray repair cross complementing 5 [Source:HGNC Symbol
1970	6	MAD2L2	8.11019	0.272791	0.52	0.305	1.65821e+06	6.70767e-12	0.26279	0.633	0.404	1.37145e-07	8.11019	1.34153e-11	mitotic arrest deficient 2 like 2 [Source:HGNC Symbol
1971	6	MAZ	14.0512	0.310805	0.703	0.477	287290	9.02547e-12	0.253179	0.781	0.579	1.84535e-07	14.0512	1.80509e-11	MYC associated zinc finger protein [Source:HGNC Symbol
1972	6	IPO9	86496.2	0.259789	0.459	0.29	1.7685e+09	2.04714e-11	0.255861	0.532	0.318	4.18557e-08	86496.2	4.09427e-11	importin 9 [Source:HGNC Symbol
1973	6	LSM2	14423.1	0.278333	0.707	0.518	2.94894e+07	1.22176e-10	0.266168	0.739	0.542	2.49802e-06	14423.1	2.44353e-10	LSM2 homolog, U6 small nuclear RNA and mRNA degradation associated [Source:HGNC Symbol
1974	6	NAE1	110.276	0.327543	0.606	0.397	2.2547e+06	1.66863e-09	0.274359	0.64	0.443	3.41168e-05	110.276	3.33726e-09	NEDD8 activating enzyme E1 subunit 1 [Source:HGNC Symbol
1975	6	RIF1	87.7335	0.296254	0.541	0.326	1.7938e+06	1.01422e-09	0.278434	0.545	0.343	0.000207368	87.7335	2.02845e-09	replication timing regulatory factor 1 [Source:HGNC Symbol
1976	6	SKA2	14335.7	0.267553	0.707	0.542	2.93108e+08	1.42311e-09	0.271671	0.71	0.521	2.90968e-05	14335.7	2.84621e-08	spindle and kinetochore associated complex subunit 2 [Source:HGNC Symbol
1977	6	HES6	0.000159903	0.664642	0.756	0.556	3.26937	2.24141e-08	0.668469	0.759	0.586	0.00458279	0.000159903	4.48282e-09	hes family bHLH transcription factor 6 [Source:HGNC Symbol
1978	6	STAG2	0.985232	0.365199	0.711	0.498	20144.1	9.24543e-05	0.251093	0.7	0.512	1.89032	0.985232	0.000184909	stromal antigen 2 [Source:HGNC Symbol
1979	7	TCF7L2	0	2.23007	1	0.243	0	0	2.79875	0.996	0.141	0	0	0	transcription factor 7 like 2 [Source:HGNC Symbol
1980	7	PTH2	0	1.55765	0.613	0.031	0	0	1.59421	0.738	0.017	0	0	0	parathyroid hormone 2 [Source:HGNC Symbol
1981	7	SP9	9.0817e-273	0.746634	0.471	0.035	1.85684e-268	0	0.956898	0.505	0.012	0	9.0817e-273	0	Sp9 transcription factor [Source:HGNC Symbol
1982	7	PDZRN4	7.89962e-240	1.10009	0.76	0.14	1.61516e-236	0	1.13165	0.627	0.036	0	7.89962e-240	0	PDZ domain containing ring finger 4 [Source:HGNC Symbol
1983	7	LHX9	8.71875e-210	1.11351	0.895	0.217	1.78263e-205	0	2.00717	0.946	0.145	0	8.71875e-210	0	LIM homeobox 9 [Source:HGNC Symbol
1984	7	GBX2	1.55663e-163	0.733703	0.492	0.074	3.18268e-160	0	1.09963	0.552	0.012	0	1.55663e-163	0	gastrulation brain homeobox 2 [Source:HGNC Symbol
1985	7	NEFL	2.37093e-69	0.701408	0.89	0.482	4.8476e-64	0	1.73352	0.939	0.142	0	2.37093e-69	0	neurofilament light [Source:HGNC Symbol
1986	7	POU3F2	3.07721e-53	0.692111	0.769	0.421	6.29167e-49	1.34096e-230	1.42497	0.803	0.125	2.74172e-226	3.07721e-53	2.68191e-230	POU class 3 homeobox 2 [Source:HGNC Symbol
1987	7	AL158212,2	5.62219e-204	0.649389	0.448	0.047	1.14951e-199	4.87858e-226	0.661058	0.38	0.022	9.97475e-224	5.62219e-204	9.75717e-226	novel transcript
1988	7	GRIA4	7.20447e-42	0.483725	0.469	0.172	1.47303e-37	8.71724e-220	0.905935	0.595	0.064	1.78233e-215	7.20447e-42	1.74345e-219	glutamate ionotropic receptor AMPA type subunit 4 [Source:HGNC Symbol
1989	7	SHOX2	8.3194e-185	0.789333	0.678	0.126	1.70098e-179	4.11767e-213	0.940815	0.573	0.059	8.41899e-209	8.3194e-185	8.23534e-213	short stature homeobox 2 [Source:HGNC Symbol
1990	7	SPOCK1	4.13758e-213	1.12457	0.739	0.152	8.4597e-208	6.35008e-71	0.977053	0.753	0.316	1.29834e-66	6.35008e-71	8.27517e-212	SPARC (osteonectin), cwcv and kazal like domains proteoglycan 1 [Source:HGNC Symbol
1991	7	WLS	1.02521e-197	1.39209	0.9	0.319	2.09615e-194	6.21064e-207	1.69664	0.921	0.231	1.26983e-202	1.02521e-197	1.24213e-206	Wnt ligand secretion mediator [Source:HGNC Symbol
1992	7	ZIC1	1.38214e-09	0.322175	0.793	0.564	2.82591e-05	2.29698e-201	1.35293	0.796	0.14	4.69641e-197	1.38214e-09	4.59397e-201	Zic family member 1 [Source:HGNC Symbol
1993	7	SOBP	3.82773e-144	1.05856	0.793	0.301	7.82618e-140	6.40601e-190	1.48319	0.839	0.195	1.30977e-186	3.82773e-144	1.2812e-189	sine oculis binding protein homolog [Source:HGNC Symbol
1994	7	STMN1	2.06597e-174	0.895544	1	0.969	4.22409e-170	1.29895e-109	0.88081	1	0.961	2.65582e-107	1.29895e-109	4.13195e-174	stathmin 1 [Source:HGNC Symbol
1995	7	SCN9A	1.87273e-172	0.714453	0.473	0.065	3.82898e-168	2.62903e-131	0.655233	0.355	0.036	5.37532e-127	2.62903e-131	3.74545e-172	sodium voltage-gated channel alpha subunit 9 [Source:HGNC Symbol
1996	7	SLITRK6	1.37383e-147	0.468097	0.268	0.02	2.80893e-143	2.87113e-170	0.609025	0.319	0.021	5.87032e-166	1.37383e-147	5.74227e-171	SLIT and NTRK like family member 6 [Source:HGNC Symbol
1997	7	FIGN	2.90302e-50	0.520039	0.566	0.224	5.93551e-46	3.47884e-169	0.81822	0.52	0.063	7.11284e-164	2.90302e-50	6.95769e-168	fidgetin, microtubule severing factor [Source:HGNC Symbol
1998	7	ANOS1	1.08247e-115	0.544262	0.315	0.04	2.21322e-111	1.17135e-166	0.711741	0.315	0.021	2.39494e-162	1.08247e-115	2.3427e-166	anosmin 1 [Source:HGNC Symbol
1999	7	NTNG2	2.28916e-160	0.74056	0.452	0.066	4.68043e-157	1.98436e-83	0.571414	0.355	0.055	4.05722e-78	1.98436e-83	4.57833e-160	netrin G2 [Source:HGNC Symbol
[truncated: 4,958 more rows]
