# Supplementary material for: Loss of function of the mitochondrial peptidase PITRM1 induces proteotoxic stress and Alzheimer’s disease-like pathology in human cerebral organoids
Source: Mol Psychiatry. Author manuscript; Available in PMC 2022 Jan 17. (PMC8758476; doi:10.1038/s41380-020-0807-4)
Supplement: Supplementary table 2 [file EMS135869-supplement-Supplementary_table_2.xlsx]

## Sheet: Cluster 0
	p_val	avg_logFC	pct,1	pct,2	p_val_adj
CEBPZOS	1.01724e-61	-0.428022	0.008	0.302	2.07984e-55
BTG1	7.33731e+06	-0.582238	0.436	0.646	0.00150019
IER2	1.00981e+08	-0.563971	0.419	0.625	0.0206465
MAPK10	4.25535e+07	-0.487602	0.321	0.521	0.00870049
FOS	4.94972e+07	-0.607901	0.446	0.635	0.0101202
JUN	1.40545e+08	-0.607334	0.847	0.896	0.0287358
BTF3	1.49258e-06	-0.484465	0.921	0.969	0.0305174
SOX11	9.03192e+07	-0.490843	0.905	0.948	0.0184667
RBM39	1.59792e+07	-0.309466	0.866	0.896	0.00326711
WSB1	1.27834e+08	-0.395966	0.791	0.812	0.0261369
FTL	1.92184e+07	0.264482	0.993	1	0.0039294
CD24	6.11277e+07	-0.292799	0.97	0.969	0.0124982
TUBB2A	544130	-0.263303	0.996	0.99	0.000111253
EIF4A2	9.18587e+06	-0.288515	0.955	0.948	0.00187814
TUBB2B	7.40747e-07	-0.387787	1	0.99	0.0151453
MALAT1	3.34048e+07	-0.343209	0.998	0.979	0.00682994
GNAS	4.65295e-13	0.49267	0.999	0.979	9.51341e-09
NDUFB11	6.81908e-24	0.703671	0.999	0.958	1.39423e-19
UQCRH	1.55931e+06	0.277403	0.991	0.917	0.000318816
NDUFB9	3.00522e+06	0.311982	0.929	0.812	0.000614447
FXYD6	8.66801e+07	0.280818	0.982	0.865	0.0177226
ATP5MF	3.77383e+07	0.26835	0.968	0.844	0.00771598
NME1	1.01747e+06	0.277431	0.938	0.802	0.00208031
CALR	1.08922e+08	0.325144	0.886	0.75	0.0222703
HSP90B1	8.2798e+06	0.375425	0.889	0.75	0.0169289
NFIB	4.65594e+06	0.309329	0.999	0.854	0.000951954
NDUFB1	3.45883e+06	0.312233	0.944	0.792	0.000707193
ATP5ME	1.8567e+07	0.297052	0.973	0.802	0.00379621
IGFBP5	2.29573e+07	0.269692	0.933	0.708	0.00469386
CCDC85B	1.68625e+08	0.292267	0.808	0.583	0.034477
FIBP	6.39287e+07	0.293925	0.808	0.573	0.0130709
LINC00461	1.721e+08	0.315007	0.889	0.646	0.0351875
SDF2L1	1.09847e+08	0.347546	0.4	0.156	0.0224593
AC012645,1	4.19304e+07	0.290082	0.317	0.062	0.00857309
SNCB	5.48899e+07	0.319745	0.594	0.333	0.0112228
TSTA3	1.89311e+08	0.286286	0.496	0.229	0.0387065
HRAS	2.74519e+07	0.297667	0.768	0.5	0.00561282
MT1F	2.29583e+06	0.412056	0.342	0.073	0.000469405
SPOCK1	2.24731e+07	0.331043	0.76	0.49	0.00459486
C19orf70	3.31965e+07	0.325292	0.722	0.448	0.00678736

## Sheet: Cluster 1
	p_val	avg_logFC	pct,1	pct,2	p_val_adj
ACVR2B	400230	-0.287044	0.232	0.35	0.0081831
ANKRD28	3.22484e+06	0.254335	0.291	0.131	0.000659351
APP	9.97465e+06	-0.362542	0.711	0.728	0.00203942
ARL4A	7.65919e-37	-0.652735	0.041	0.311	1.566e-32
ATF4	7.87887e+07	-0.334225	0.585	0.618	0.0161091
ATP1B1	2.50493e-08	-0.648626	0.53	0.703	0.000512158
BAZ2B	2.56192e+06	-0.336142	0.299	0.424	0.000523809
BBC3	1.25997e+07	-0.315273	0.162	0.279	0.00257613
BBX	877100	-0.313993	0.214	0.353	0.000179332
BEX2	1.20965e-25	0.485345	0.98	0.813	2.47324e-19
BEX3	6.9162e-33	0.454432	0.997	0.979	1.41409e-28
BOD1	1.75953e+08	-0.261788	0.406	0.509	0.0359754
BTF3	7.62897e-23	-0.49822	0.864	0.933	1.55982e-19
BTG1	8.76362e-08	-0.565748	0.735	0.82	0.00179181
CBX1	1.25793e+08	-0.261899	0.701	0.717	0.0257196
CD24	2.05493e-10	-0.482038	0.958	0.972	4.20151e-06
CHD6	1.63942e+08	-0.274793	0.333	0.449	0.0335196
CKB	1.41107e-08	0.344206	0.995	0.912	0.000288507
CNTN2	1.32399e-12	-0.734011	0.123	0.35	2.70703e-07
COX5B	1.1019e-07	0.353318	0.965	0.799	0.000225294
COX6C	1.26749e-09	0.330013	0.984	0.901	2.59151e-05
COX7A2	6.5668e-08	0.295119	0.992	0.933	0.00134265
CRNDE	3.39393e-29	-0.621	0.062	0.332	6.93923e-25
CTNNA1	1.14358e+06	-0.321465	0.156	0.283	0.000233817
CTXN1	4.07912e-07	0.48005	0.676	0.378	0.00834016
CUX1	4.25539e+06	-0.276006	0.155	0.279	0.000870057
DAAM1	9.67148e-09	-0.458643	0.677	0.827	0.000197743
DACH1	7.02506e-17	-0.572589	0.103	0.357	1.43634e-11
DPYSL3	1.03809e+08	-0.25153	0.65	0.7	0.0212247
DSTN	1.27081e-07	0.336536	0.965	0.827	0.0025983
DYNC1H1	663466	-0.313426	0.688	0.731	0.000135652
DYNC1I2	1.64943e+06	-0.302053	0.793	0.841	0.000337243
EEF1A2	4.94938e-09	0.458249	0.831	0.537	0.000101195
EGR1	1.14387e+06	-0.432453	0.258	0.396	0.000233875
EIF1	2.49957e-07	-0.304387	0.997	0.996	0.00511062
EIF1B	9.15539e-08	-0.437443	0.841	0.912	0.00187191
EIF2S3	7.57481e+07	-0.29029	0.446	0.541	0.0154875
ELOB	2.53993e-09	0.309548	0.988	0.919	5.19314e-05
ETFB	8.9281e-07	-0.569608	0.672	0.802	0.0182544
FAM126A	1.64282e+06	0.255769	0.334	0.163	0.000335892
FAM96B	3.44031e-15	0.476575	0.904	0.671	7.03405e-11
FOS	1.80385e+08	-0.509842	0.363	0.473	0.0368816
FTH1	4.01165e-22	0.367534	1	0.996	8.20223e-18
FXYD6	2.89541e-14	0.513182	0.847	0.565	5.91996e-10
GADD45G	4.84414e+07	0.253944	0.669	0.459	0.00990434
GDI2	1.75387e+06	-0.293902	0.57	0.65	0.000358597
GNAS	1.49614e-38	0.539143	0.992	0.883	3.05901e-34
GPM6A	1.22419e-42	0.728993	0.975	0.678	2.50298e-38
GSTP1	6.08001e-23	0.55226	0.946	0.693	1.24312e-18
HERPUD1	2.24288e-07	-0.633084	0.382	0.608	0.0045858
HNRNPH1	2.75304e+07	-0.397988	0.684	0.703	0.00562887
HOTAIRM1	7.60261e-75	-0.63268	0.001	0.283	1.55443e-70
HOXA5	9.82753e-67	-0.806871	0.001	0.258	2.00934e-62
HOXB4	2.27291e-70	-0.767553	0.001	0.269	4.6472e-66
HOXB5	1.57312e-72	-0.95263	0.001	0.272	3.2164e-67
HPCA	4.0124e-10	0.566939	0.38	0.081	8.20375e-05
HSPA5	2.5455e+06	0.369998	0.783	0.65	0.000520454
ID4	2.27662e+08	-0.4081	0.28	0.378	0.0465477
IER5L	1.34229e-07	-0.631547	0.296	0.53	0.00274445
IRX2	3.44457e-58	-0.720189	0.01	0.279	7.04278e-54
KATNBL1	1.27223e+06	-0.313445	0.316	0.449	0.000260121
KCNMB4	2.5303e+06	0.252368	0.383	0.205	0.000517345
KDELR1	1.31001e+08	-0.274145	0.701	0.731	0.0267845
KIF21A	494142	0.270223	0.796	0.647	0.000101032
KLF6	1.76153e+07	-0.324732	0.193	0.318	0.00360162
LDHB	8.07067e-14	0.379514	0.979	0.883	1.65013e-09
LMO4	1.42142e-10	0.474152	0.899	0.682	2.90623e-06
LRRC75A	878266	-0.341732	0.153	0.283	0.00017957
MARCKS	1.92245e-38	-0.550878	0.98	0.986	3.93064e-34
MEIS1	2.01531e-51	-0.583021	0.015	0.279	4.12049e-47
MEST	2.02125e-06	-0.435219	0.097	0.29	0.0413265
METTL5	3.82632e+06	0.25215	0.582	0.392	0.000782329
MIR99AHG	1.81052e-51	-0.632679	0.019	0.293	3.7018e-48
MT-ATP6	2.00878e-32	0.620243	0.996	0.929	4.10714e-28
MT-CO1	2.8434e-13	0.362856	0.997	0.951	5.81361e-10
MT-CO2	5.96944e-09	0.336112	0.994	0.926	1.22051e-05
MT-CO3	4.04165e-19	0.473752	0.996	0.926	8.26356e-15
MT-ND1	5.62377e-20	0.479148	0.981	0.866	1.14984e-15
MT-ND2	2.0224e-31	0.624219	0.99	0.862	4.135e-27
NDUFAF3	4.99338e+06	0.268042	0.672	0.477	0.00102095
NDUFB10	6.25694e-11	0.41231	0.912	0.717	1.27929e-06
NDUFB11	1.8535e-85	0.948992	0.989	0.827	3.78966e-80
NDUFB2	4.25553e-18	0.486123	0.936	0.753	8.70085e-14
NDUFB9	2.42519e-10	0.438091	0.869	0.615	4.95853e-06
NDUFC2	2.61943e-11	0.37537	0.964	0.802	5.35568e-07
NDUFS5	2.80573e-10	0.331442	0.98	0.905	5.7366e-06
NELL2	6.63909e+06	0.253665	0.447	0.258	0.00135743
NLRP1	2.34127e+08	-0.383866	0.528	0.587	0.0478696
NSD3	480004	-0.27234	0.732	0.756	0.000981416
NSG2	1.26182e+07	-0.258532	0.639	0.678	0.0257993
PAIP2	822696	-0.292621	0.611	0.689	0.000168209
POU3F2	5.82058e-47	-0.724986	0.031	0.318	1.19008e-42
PPP1CB	1.11223e+07	-0.312427	0.467	0.572	0.00227406
PPP1R14B	4.64491e-10	0.388556	0.963	0.823	9.49698e-06
PPP1R1A	3.07309e-09	-0.603399	0.268	0.502	6.28324e-05
PRDX1	4.2005e-12	0.3978	0.954	0.799	8.58835e-08
PSAT1	4.5344e+07	-0.288266	0.17	0.279	0.00927103
PTMA	3.61449e-23	0.315619	1	1	7.39018e-20
RAB3C	3.72024e-14	-0.500727	0.129	0.385	7.6064e-10
ROBO3	4.32186e-19	-0.73434	0.052	0.265	8.83648e-15
RPS10	1.69784e+07	-0.275754	0.845	0.862	0.0034714
RPS15	9.08217e-13	0.285409	0.999	0.996	1.85694e-08
RPS2	5.97898e-35	0.437112	1	1	1.22246e-30
RPS26	3.40939e-24	0.453148	0.988	0.912	6.97083e-20
RSRC2	911277	-0.251041	0.768	0.799	0.00018632
RYBP	1.22608e+07	0.251438	0.477	0.304	0.00250684
SEC61B	2.99246e-21	0.526202	0.953	0.823	6.11838e-17
SEMA6A	1.73539e+08	-0.263502	0.265	0.382	0.0354818
SENP7	1.62717e+07	-0.27758	0.226	0.353	0.00332692
SERPINE2	3.54232e+06	-0.360653	0.175	0.3	0.000724263
SH3GLB1	1.23528e-08	-0.434917	0.072	0.258	0.000252564
SLC17A6	3.04034e-29	-0.661204	0.087	0.382	6.21628e-25
SLC4A7	2.02317e+06	0.279096	0.507	0.322	0.000413657
SMS	3.29045e-24	0.575255	0.906	0.636	6.72764e-20
SOX11	2.80273e-07	-0.410427	0.965	0.982	0.00573046
SRGAP1	1.15754e+07	0.253863	0.612	0.442	0.0023667
STK17A	1.28303e-07	0.4896	0.333	0.049	0.00262328
SYNE2	1.59229e+07	0.252085	0.644	0.459	0.00325559
SYT1	2.78724e-11	0.402256	0.961	0.816	5.69879e-07
TAGLN3	3.31302e+07	-0.306239	0.882	0.866	0.0067738
TMSB4X	5.85343e-15	0.383354	1	1	1.19679e-10
TNRC6B	1.51001e+08	-0.298498	0.559	0.64	0.0308736
TUBB2B	9.68933e-07	-0.327491	0.995	1	0.0198108
UBXN4	7.97845e+07	-0.308389	0.545	0.611	0.0163127
UQCRQ	9.26364e-09	0.384439	0.935	0.749	1.89404e-05
WSB1	1.45117e+06	-0.382403	0.781	0.774	0.000296706
YBX1	8.66732e-12	0.294999	0.999	0.982	1.77212e-07
ZEB1	2.18985e-08	-0.495873	0.149	0.378	0.000447736
ZFAS1	1.55687e+08	-0.286252	0.82	0.802	0.0318317
ZFHX3	1.19355e-18	-0.803716	0.176	0.449	2.44034e-14
ZFHX4	1.08804e-58	-0.811138	0.019	0.314	2.22462e-54

## Sheet: Cluster 2
	p_val	avg_logFC	pct,1	pct,2	p_val_adj
ABAT	2.24751e+06	-0.256937	0.158	0.278	0.000459526
ACAT2	5.84161e-13	0.466384	0.721	0.429	1.19437e-09
AKT3	2.46875e-07	0.432623	0.626	0.371	0.00504761
AL391807,1	2.7188e-16	0.442112	0.411	0.114	5.55885e-12
ALKBH7	7.23148e+07	-0.255604	0.614	0.664	0.0147855
ANK3	2.5131e-10	0.478266	0.722	0.462	5.13829e-06
ANP32A	1.195e-32	0.591693	0.862	0.564	2.44329e-28
APP	1.30102e-22	-0.687635	0.482	0.709	2.66006e-18
ARL4A	7.67037e-13	-0.479988	0.06	0.277	1.56828e-07
ARL4C	3.8431e-12	-0.549343	0.282	0.538	7.8576e-08
ATP1B1	5.18522e-20	-0.717838	0.374	0.623	1.06017e-15
ATP2B4	1.67166e-06	-0.510666	0.288	0.49	0.0341788
ATP5F1D	1.37082e-10	0.339353	0.878	0.646	2.80277e-06
ATP5ME	1.34787e-10	0.334	0.919	0.746	2.75585e-06
BAIAP2-DT	3.0449e-18	0.436508	0.383	0.091	6.2256e-14
BEND5	3.10728e+06	-0.302888	0.284	0.399	0.000635315
BLOC1S1	4.64253e-13	0.421197	0.803	0.567	9.49211e-09
BTF3	1.39835e-44	-0.579787	0.882	0.944	2.85906e-39
C11orf96	5.28821e+06	-0.399977	0.146	0.257	0.00108123
C1orf122	7.97062e-07	0.318823	0.856	0.618	0.0162967
C1orf61	3.63758e-94	0.895867	0.994	0.757	7.4374e-90
CALB2	7.46356e-21	0.587706	0.29	0.026	1.526e-16
CALM1	1.65542e+06	-0.344986	1	0.996	0.000338467
CAMKV	1.03229e-17	0.42326	0.318	0.053	2.11062e-13
CBLN1	1.78412e-08	-0.478988	0.073	0.277	0.000364782
CD24	9.36494e-28	-0.424609	0.961	0.989	1.91476e-24
CDC42EP3	1.00725e-07	0.366443	0.392	0.151	0.00205942
CHD4	65628.5	-0.254809	0.555	0.65	0.000134184
CKB	6.68666e-20	0.348795	0.992	0.937	1.36715e-16
CNTNAP2	416776	0.323023	0.315	0.182	0.00085214
COX7A2L	3.28792e-08	-0.428778	0.664	0.814	6.72248e-05
CRABP2	1.221e-18	-0.641605	0.056	0.308	2.49646e-14
CRNDE	3.33086e-08	-0.401666	0.073	0.271	0.00681028
CSTB	9.96947e-16	0.42515	0.817	0.546	2.03836e-11
DSTN	3.89271e-08	0.327686	0.913	0.758	0.000795904
DUSP26	4.50994e-07	-0.411677	0.119	0.333	0.00922102
EIF1	3.62959e-15	-0.295044	0.998	0.998	7.42107e-11
EIF4A2	2.37592e-12	-0.393475	0.876	0.923	4.85781e-09
ELOB	2.13149e-46	0.491751	0.994	0.951	4.35805e-42
EML1	1.31056e-11	0.376391	0.296	0.068	2.67958e-06
ETFB	7.41126e-15	-0.535505	0.674	0.809	1.51531e-10
FAT4	1.40978e-19	0.483309	0.341	0.063	2.88243e-15
FTH1	8.35374e-20	0.290809	1	0.995	1.70801e-15
GAP43	1.01446e-26	0.445626	0.992	0.932	2.07416e-22
GDAP1L1	4.44844e-10	-0.49694	0.34	0.592	9.09529e-06
GDI1	3.31821e+06	-0.255527	0.67	0.723	0.000678441
GNAS	1.48534e-56	0.587944	0.991	0.888	3.03692e-52
GSTP1	2.36299e-18	0.431191	0.907	0.671	4.83137e-14
HES6	2.18264e+08	-0.346046	0.842	0.664	0.0446263
HLTF	562924	-0.281477	0.27	0.398	0.000115095
HNRNPA3	2.46391e-21	0.430621	0.96	0.846	5.03771e-17
HOXA4	4.27014e-35	-0.617519	0	0.292	8.73072e-31
HOXC4	8.89963e-36	-0.589111	0.002	0.299	1.81962e-31
IER5L	4.86845e-13	-0.671001	0.394	0.597	9.95404e-08
INA	1.17431e-09	-0.512801	0.53	0.709	2.401e-05
INAFM1	1.87853e-05	-0.440469	0.2	0.419	0.0384084
INSM1	1.21734e+06	-0.336777	0.643	0.699	0.000248897
IRX2	3.43813e-29	-0.641933	0.009	0.282	7.0296e-25
JAKMIP2	9.2506e-10	0.457605	0.668	0.427	1.89138e-05
JPT1	2.89227e-11	0.257614	0.998	0.984	5.91354e-07
KCNG1	2.68179e-18	0.426228	0.291	0.033	5.48319e-14
KCNQ1OT1	1.71585e+08	-0.466261	0.626	0.644	0.0350823
KCNQ3	2.4956e-10	0.38338	0.26	0.047	5.1025e-06
KLHL35	1.66158e-17	-0.6086	0.696	0.835	3.39726e-13
LDHB	1.6717e-38	0.503235	0.974	0.82	3.41795e-35
LHX1-DT	3.69157e-28	-0.58624	0.006	0.27	7.54779e-24
LHX5-AS1	1.01876e-26	-0.655548	0.009	0.27	2.08297e-22
LINC01315	7.40727e-09	0.39244	0.318	0.088	0.000151449
LINGO1	1.02206e-10	-0.46712	0.104	0.333	2.0897e-06
LY6E	4.70217e-22	0.395182	0.253	0.007	9.61406e-17
MAP4K4	2.76882e-11	0.433966	0.879	0.69	5.66114e-07
MDK	9.47014e-11	-0.610304	0.188	0.438	1.93626e-06
MEIS1	9.92298e-28	-0.515156	0.012	0.282	2.02885e-23
MEIS2	6.08455e-39	-0.994924	0.478	0.758	1.24405e-34
MEST	2.97616e-16	-0.489746	0.078	0.319	6.08507e-10
METRN	8.05459e-12	-0.614285	0.149	0.396	1.64684e-07
MEX3B	1.45924e+08	-0.251144	0.284	0.392	0.0298356
MFAP4	3.30251e-20	0.489166	0.318	0.042	6.75232e-16
MIAT	4.12505e+06	-0.393352	0.436	0.527	0.000843407
MPP3	2.70825e-14	0.409189	0.324	0.072	5.5373e-10
MPPED2	5.92785e-09	0.372799	0.371	0.128	0.000121201
MRPS6	5.12359e-11	0.414798	0.862	0.66	1.04757e-06
MT-ATP6	3.86026e-10	0.256889	0.997	0.96	7.89269e-06
MT-ND1	1.71031e-16	0.352854	0.989	0.919	3.49689e-12
MT-ND2	1.28357e-07	0.264238	0.997	0.933	0.00262438
MUM1	2.36756e+06	-0.263917	0.216	0.347	0.00048407
MYL6	1.29956e-07	-0.34568	0.958	0.986	0.00265708
NDUFB10	1.58903e-24	0.472316	0.924	0.725	3.24893e-20
NDUFB11	1.21958e-115	0.868533	0.995	0.9	2.49356e-112
NDUFB2	7.92749e-20	0.432923	0.919	0.76	1.62085e-15
NDUFB9	1.99255e-07	0.343365	0.826	0.618	0.00407397
NDUFC2	5.9499e-18	0.40422	0.947	0.8	1.21652e-13
NDUFS5	8.37482e-21	0.347394	0.992	0.937	1.71232e-16
NETO2	9.1911e+06	-0.332907	0.202	0.317	0.00187921
NEUROD1	1.25064e-08	0.325804	0.307	0.075	0.000255707
NHLH1	1.46534e-17	0.443353	0.944	0.781	2.99604e-13
NKAIN1	3.92505e-06	-0.486088	0.231	0.459	0.00802516
NKAIN3	1.01433e-14	-0.448316	0.054	0.292	2.0739e-10
NME4	1.89845e-08	0.377856	0.516	0.242	0.000388158
NOVA1	3.50561e-23	-0.713231	0.333	0.627	7.16757e-19
NSD3	654907	-0.251569	0.642	0.709	0.0133902
ODF2L	1.37319e+06	-0.277597	0.243	0.38	0.000280763
OLFM2	2.37167e+06	-0.272332	0.389	0.518	0.000484912
PBX1	4.54536e-08	-0.514543	0.36	0.571	9.29345e-05
PCBP4	1.86995e-10	-0.542309	0.457	0.65	3.8233e-06
PCSK1N	5.28019e-08	0.367541	0.829	0.587	0.00107959
PDXK	1.58205e-17	0.453667	0.437	0.142	3.23466e-13
PGRMC2	4.11444e-13	0.440803	0.515	0.221	8.41238e-09
PLCB1	3.48375e-17	0.467603	0.402	0.109	7.12287e-13
PLPPR1	1.3566e-14	0.38125	0.284	0.044	2.77371e-10
POLR2F	8.58792e-08	0.356586	0.726	0.466	0.00175589
POLR2L	9.73959e-21	0.51636	0.814	0.515	1.99136e-16
PPP1R14A	8.22998e-10	0.477835	0.326	0.089	1.6827e-05
PPP1R14B	4.13013e-16	0.347644	0.974	0.881	8.44446e-12
PPP1R15A	182753	-0.270536	0.274	0.406	0.000373656
PRDX1	1.71193e-98	0.954518	0.981	0.792	3.50021e-94
PTPRG	6.12636e-08	-0.503506	0.152	0.373	0.00125259
RASD1	5.1083e-08	0.392499	0.259	0.054	0.00104444
RASGRP1	8.66457e-13	0.402516	0.262	0.039	1.77156e-08
RDX	2.57e-20	-0.772343	0.471	0.683	5.25463e-16
RGMB	6.96651e-21	-0.635034	0.64	0.816	1.42437e-16
RGS16	1.40209e+08	-0.495089	0.177	0.282	0.0286672
RND3	2.32797e-25	-0.730407	0.816	0.883	4.75976e-21
RPL6	1.7749e-07	-0.279755	0.998	0.998	0.00362895
RPS2	2.4354e-31	0.320701	1	1	4.97942e-27
RPS26	7.30452e-11	0.290759	0.989	0.946	1.49348e-06
RUNX1T1	7.1096e-21	-0.572889	0.095	0.391	1.45363e-16
SCRT1	1.99562e-10	-0.522016	0.126	0.354	4.08024e-06
SGK1	2.4998e-21	0.444863	0.344	0.051	5.1111e-17
SH3GL2	1.01521e-09	0.333303	0.253	0.044	2.0757e-05
SLC6A15	1.32234e-16	0.451196	0.4	0.107	2.70365e-12
SMS	3.37136e-18	0.449042	0.825	0.567	6.89308e-14
SNCG	4.9623e-25	-0.709389	0.047	0.327	1.01459e-20
STMN2	2.86536e-48	-0.66146	0.888	0.984	5.85852e-44
STMN4	6.11157e+07	-0.276694	0.767	0.842	0.0124957
STXBP6	7.59229e-13	0.482374	0.299	0.058	1.55232e-08
SUB1	1.40013e-10	0.315425	0.963	0.849	2.86272e-06
SULF2	4.35943e-22	0.458831	0.327	0.042	8.91329e-18
SYT1	1.97268e-07	0.310723	0.916	0.743	0.00403334
TAGLN3	3.1422e-60	-0.815251	0.929	0.967	6.42455e-56
TCF4	6.04695e-52	0.672086	0.972	0.687	1.23636e-47
TCP10L	1.19702e-13	0.386849	0.333	0.072	2.44743e-09
TENM4	7.17404e-18	0.439306	0.35	0.077	1.4668e-12
TFAP2B	3.16877e-33	-0.912397	0.011	0.31	6.47887e-29
THSD7A	9.11783e-21	-0.821547	0.361	0.643	1.86423e-16
TIMM8B	1.86917e-07	0.348754	0.82	0.622	0.00382171
TMSB4X	2.39557e-81	0.569273	1	1	4.89798e-77
TNRC6B	596157	-0.318167	0.515	0.608	0.00012189
TPM4	1.15507e+07	-0.256894	0.371	0.492	0.00236166
TRAF4	4.73358e+06	-0.2724	0.357	0.471	0.000967829
TRIM8	2.29988e+06	-0.27795	0.254	0.385	0.000470234
TRMT9B	1.12441e-11	0.341234	0.273	0.049	2.29896e-08
TUBA1C	4.61873e-09	-0.44428	0.059	0.256	9.44345e-06
TUT4	559417	-0.2842	0.482	0.578	0.00114378
UCHL1	1.57299e-09	0.27402	0.977	0.856	3.21613e-05
UQCRQ	2.6759e-08	0.325569	0.933	0.785	0.000547115
ZBTB20	4.79692e+07	-0.373506	0.279	0.382	0.00980778
ZC2HC1A	1.54124e+07	-0.258523	0.561	0.639	0.00315121
ZIC2	3.03575e-08	-0.556928	0.2	0.431	0.00062069

## Sheet: Cluster 3
	p_val	avg_logFC	pct,1	pct,2	p_val_adj
AC012360,3	1.37178e+08	0.285168	0.364	0.257	0.0280474
AC132192,2	500359	0.333488	0.256	0.127	0.000102303
ACADVL	5.3843e-06	-0.306878	0.113	0.331	0.0110087
ADI1	1.47913e+07	0.337711	0.369	0.257	0.00302422
ADRM1	8.45228e+07	0.272608	0.607	0.568	0.0172815
AK6	1.51374e+06	0.353648	0.476	0.376	0.0003095
AKAP12	2.01685e+06	-0.286431	0.357	0.537	0.000412364
AKT1S1	946784	0.260277	0.26	0.135	0.000193579
AL078639,1	2.35411e-08	0.544096	0.422	0.192	0.00481322
AL645728,1	1.57921e+06	0.278592	0.267	0.168	0.0322885
ARID4B	3.97946e+07	0.277429	0.628	0.574	0.0081364
ASXL1	2.70656e+06	0.315068	0.469	0.352	0.000553383
ATP1B1	4.04025e-07	-0.449314	0.313	0.58	0.00826069
ATP5F1E	4.26036e-27	0.574663	0.972	0.923	8.71074e-23
ATP5MC3	5.65023e-20	0.515697	0.913	0.857	1.15525e-15
ATP5ME	1.52993e-08	0.399761	0.887	0.818	0.00031281
ATP6V0E1	4.92755e+06	0.310803	0.639	0.572	0.00100749
ATP6V1G1	1.61827e-12	0.467148	0.93	0.881	3.30871e-09
BCAT1	5.42946e-20	-0.381529	0.032	0.271	1.11011e-15
BCLAF1	4.44513e+06	0.277588	0.691	0.604	0.000908851
BLVRB	5.13639e-10	-0.461477	0.222	0.495	1.05019e-05
BNIP3	2.43575e-29	-0.799299	0.537	0.822	4.98014e-25
BOD1	4.05969e-08	-0.368827	0.312	0.606	0.00830044
BTG1	2.49502e-08	-0.377855	0.74	0.923	0.000510132
BUD23	2.02092e+07	0.295857	0.601	0.523	0.00413196
C19orf24	598542	0.336945	0.477	0.362	0.000122378
C19orf53	2.61579e-07	0.450402	0.849	0.76	0.00534824
C1orf61	4.94587e-12	0.659087	0.441	0.162	1.01123e-07
C1QBP	2.88434e-40	0.844651	0.81	0.533	5.89733e-36
CAST	6.37901e-07	-0.377592	0.13	0.36	0.0130425
CCNI	1.1504e-09	-0.354887	0.762	0.895	2.3521e-05
CDC34	1.068e+07	0.345107	0.48	0.39	0.00218363
CDK4	4.77253e+06	0.300903	0.485	0.378	0.000975792
CDKN2AIP	2.29717e+08	0.341492	0.499	0.432	0.046968
CFL1	4.50686e-23	0.461409	0.979	0.935	9.21474e-19
CHCHD10	6.02925e-07	-0.460978	0.194	0.44	0.0123274
CHCHD2	2.01907e-51	0.71532	0.972	0.917	4.12819e-47
CLTA	3.01774e+06	0.250527	0.834	0.834	0.000617007
COPS3	9.04633e+06	0.30394	0.558	0.479	0.00184961
COQ4	1.80379e+07	0.317548	0.383	0.277	0.00368803
COX5B	3.98409e-07	0.381686	0.895	0.848	0.00814587
COX6A1	3.77354e-16	0.382571	0.965	0.949	7.71538e-12
CPE	332385	-0.287335	0.434	0.584	0.00679594
CRCP	3.155e+06	0.328232	0.312	0.206	0.00645071
CRNDE	2.68567e-17	-0.407926	0.069	0.327	5.49111e-13
DDOST	1.06285e+07	0.340241	0.428	0.329	0.0021731
DDX39A	3.10349e+07	0.314219	0.562	0.509	0.00634539
DDX5	3.43844e-07	0.380189	0.976	0.943	0.00703024
DHX9	4.07193e+07	0.32419	0.435	0.341	0.00832546
DNAJC2	75987.7	0.330172	0.59	0.485	0.000155364
DPYSL2	3.65333e-13	-0.526944	0.241	0.541	7.46959e-09
EIF1B	3.64066e-08	-0.345931	0.827	0.947	0.00074437
EIF2B1	4.36925e+07	0.270301	0.516	0.426	0.00893338
ELP5	1.12004e+06	0.382371	0.466	0.37	0.000229004
EMC4	1.09059e+08	0.263009	0.601	0.566	0.0222982
EMX2	4.8644e-16	0.619199	0.323	0.053	9.94575e-12
ENO1	2.18596e-11	-0.617811	0.701	0.848	4.46942e-07
EPRS	9.44101e-10	-0.442424	0.32	0.616	1.93031e-05
ERH	1.08552e-23	0.48447	0.972	0.923	2.21945e-18
FAM162A	4.07832e-08	-0.492822	0.288	0.545	0.000833853
FAM32A	6.88853e-11	0.565722	0.709	0.537	1.40843e-05
FAU	5.4394e-33	0.464006	0.999	0.988	1.11214e-28
FDFT1	3.39162e-13	-0.672912	0.338	0.63	6.9345e-09
FOS	7.32669e+07	-0.298534	0.333	0.475	0.0149801
GAP43	2.35534e+06	-0.350204	0.313	0.469	0.000481572
GFPT1	1.42462e-07	-0.397101	0.358	0.622	0.00291278
GMFB	5.57589e+07	0.292807	0.379	0.273	0.0114005
GPI	4.15734e-11	-0.408636	0.204	0.489	8.5001e-07
GPX4	2.42038e-06	-0.409403	0.66	0.836	0.0494872
GTF3C6	2.37946e+08	0.253635	0.497	0.408	0.0486505
H2AFZ	4.91078e+06	0.253671	0.983	0.974	0.00100406
H3F3B	4.45361e+07	0.255034	0.997	0.996	0.00910584
HDGF	5.44211e+07	0.277008	0.446	0.347	0.0111269
HERPUD1	2.80525e-30	-0.720549	0.608	0.875	5.73562e-26
HK2	1.15008e-15	-0.40778	0.039	0.263	2.35146e-11
HNRNPAB	8.37408e+07	0.256924	0.691	0.651	0.0171216
HNRNPM	1.54582e-09	0.475471	0.757	0.598	3.16057e-05
HSP90AA1	7.20247e-16	-0.501305	0.987	0.998	1.47262e-12
HSPA1A	5.92754e-11	-0.456186	0.151	0.41	1.21195e-06
HSPH1	9.19944e+06	-0.367603	0.74	0.82	0.00188092
IK	1.86532e+07	0.266931	0.716	0.705	0.00381383
IRX2	1.03608e-21	-0.462554	0.055	0.329	2.11837e-17
JMJD8	1.78734e+08	0.253746	0.257	0.154	0.0365439
JUN	3.32708e-15	-0.591161	0.515	0.798	6.80256e-12
KDELR2	2.25686e-10	-0.432352	0.524	0.792	4.61438e-06
KIF21A	1.13572e-09	-0.411879	0.238	0.523	2.3221e-05
KIF22	1.85116e+06	0.330242	0.294	0.172	0.000378488
LAGE3	4.18948e+07	0.352625	0.516	0.438	0.00856581
LAMTOR3	1.29093e+07	0.268212	0.652	0.572	0.00263944
LAMTOR5	781799	0.268543	0.836	0.81	0.000159847
LDHA	5.51652e-07	-0.676357	0.241	0.477	0.0112791
LHX2	3.19152e-16	0.729727	0.327	0.059	6.52539e-12
LINC01551	2.27785e-17	0.772316	0.256	0.01	4.6573e-13
LINC02154	7.25719e-09	-0.750577	0.057	0.251	0.00148381
LMAN1	8.00972e-09	-0.366188	0.199	0.471	0.000163767
LNPK	7.52683e-07	-0.338484	0.18	0.434	0.0153894
LRRC75A	2.1624e+06	-0.284499	0.137	0.265	0.000442125
MALAT1	7.77942e-40	-0.683465	0.996	0.992	1.59058e-35
MAP2	475636	-0.300509	0.302	0.459	0.000972484
MED6	5.48595e+06	0.305693	0.537	0.451	0.00112166
MEIS2	1.05589e-13	-0.648563	0.157	0.436	2.15888e-10
MEST	1.7646e-16	-0.532589	0.127	0.41	3.60791e-12
MFAP1	8.64387e+07	0.289516	0.603	0.537	0.0176733
MORF4L2	1.80162e-23	-0.492623	0.855	0.964	3.68359e-19
MRFAP1	2.77165e-12	0.468477	0.926	0.865	5.66691e-08
MRPL1	8.70761e+07	0.304967	0.394	0.299	0.0178036
MRPL20	4.85231e-26	0.67345	0.808	0.659	9.92102e-22
MRPL4	755537	0.301222	0.545	0.438	0.000154477
MRPL47	526744	0.303795	0.557	0.461	0.000107698
MRPS11	6.85614e+07	0.252329	0.417	0.311	0.0140181
MSMO1	3.74853e-08	-0.54282	0.319	0.594	7.66425e-05
MT-ATP6	1.78282e-29	0.856517	0.905	0.681	3.64516e-25
MT-CO1	5.40447e-23	0.671015	0.931	0.756	1.105e-18
MT-CO2	8.44459e-15	0.58324	0.888	0.733	1.72658e-11
MT-CO3	5.02253e-27	0.78531	0.908	0.695	1.02691e-23
MT-CYB	1.54503e-20	0.736209	0.869	0.628	3.15896e-16
MT-ND1	1.65919e-15	0.667752	0.808	0.588	3.39238e-11
MT-ND2	1.92874e-32	0.988183	0.871	0.606	3.9435e-29
MT-ND3	1.74797e-25	0.901126	0.834	0.558	3.5739e-21
MT-ND4	1.01995e-16	0.554031	0.916	0.727	2.08539e-12
MT-ND5	1.01668e+06	0.275862	0.688	0.549	0.000207871
MTRNR2L12	2.04689e+07	0.261393	0.564	0.44	0.00418506
NCAM1	5.40357e-07	-0.479994	0.176	0.408	0.0110481
NDUFA2	5.05614e+07	0.252747	0.67	0.624	0.0103378
NDUFA6	1.29524e-08	-0.395794	0.517	0.778	0.00264825
NDUFAF2	1.83249e-07	-0.391029	0.302	0.568	0.0037467
NDUFAF8	1.17614e+07	0.34043	0.362	0.257	0.00240473
NDUFB11	4.0761e-47	0.758716	0.88	0.707	8.33398e-43
NDUFB6	7.8023e-11	0.485596	0.796	0.659	1.59526e-06
NDUFC2	3.95014e-29	0.624039	0.923	0.816	8.07646e-25
NDUFV3	4.46053e-09	-0.435548	0.357	0.64	9.11999e-05
NEAT1	9.42806e-16	-0.728695	0.526	0.8	1.92766e-11
NECAP1	2.82378e+06	0.324153	0.448	0.356	0.00577349
NECAP2	7.32955e+06	0.300957	0.337	0.216	0.0014986
NEFL	8.91837e-11	-0.644473	0.176	0.442	1.82345e-06
NIFK	2.35443e-08	0.492745	0.757	0.608	0.000481386
NLRP1	848660	-0.251921	0.313	0.483	0.000173517
NOC2L	3.56857e+06	0.331439	0.448	0.335	0.000729629
NOP16	2.18898e+06	0.305494	0.276	0.154	0.000447559
P4HA1	2.59832e-10	-0.475107	0.187	0.453	5.31252e-06
P4HB	1.27109e-06	-0.484005	0.505	0.729	0.0259886
PDCD2	107166	0.331117	0.481	0.37	0.000219112
PDCD4	6.19544e-07	-0.322134	0.173	0.434	0.0126672
PDRG1	2.39951e-41	0.787502	0.846	0.556	4.90603e-37
PFN1	2.2378e-06	0.507821	0.779	0.669	0.0457541
PGM3	1.04682e-09	-0.434681	0.29	0.582	2.14033e-05
PHF23	957969	0.268095	0.274	0.149	0.000195866
PLCG2	7.93905e+07	0.404732	0.547	0.459	0.0162322
POLR2F	1.92304e-15	0.567497	0.74	0.556	3.93184e-11
POLR2L	2.21737e-11	0.529056	0.754	0.628	4.53364e-07
PPM1K	1.11687e-10	-0.396872	0.157	0.428	2.28355e-06
PRPF31	1.4989e+08	0.293701	0.362	0.265	0.0306465
PSAP	1.51429e-10	-0.466611	0.424	0.703	3.09613e-06
PSAT1	1.29767e-07	-0.444284	0.162	0.406	0.00265321
PSMA3	2.62386e+06	0.295519	0.698	0.659	0.000536475
PSMD14	1.92566e+06	0.302082	0.555	0.493	0.00393721
PSMD6	5.07432e+06	0.327151	0.548	0.479	0.0010375
PUF60	6.02295e+07	0.297202	0.573	0.517	0.0123145
RAN	9.05571e-07	0.394713	0.923	0.881	0.0185153
RBM3	6.7235e-14	0.640733	0.585	0.345	1.37469e-10
RBM4	3.24764e+06	0.384393	0.375	0.267	0.000664013
RBM8A	2.92697e-06	0.416764	0.842	0.782	0.00598448
RCN1	8.6711e-12	-0.609836	0.297	0.57	1.77289e-07
RND3	1.27717e+06	-0.297739	0.375	0.529	0.00026113
RPL19	2.70154e-21	0.358466	0.999	0.994	5.52356e-17
RPL26L1	111258	0.322369	0.642	0.592	0.000227478
RPLP1	1.86841e-14	0.379844	1	0.988	3.82016e-10
RPS14	2.813e-08	0.29562	0.999	0.992	5.75146e-05
RPS15	1.39641e-25	0.437363	0.997	1	2.85511e-21
RPS19BP1	1.81848e-07	0.46093	0.737	0.6	0.00371806
RPS26	2.55686e-61	0.762872	0.985	0.927	5.22776e-57
RPS27L	56086.1	0.282475	0.926	0.941	0.000114674
RPSA	649011	0.286323	0.944	0.937	0.000132697
RTN3	1.19811e-09	-0.43464	0.631	0.836	2.44965e-06
RTN4	3.97571e-22	-0.507436	0.731	0.935	8.12873e-18
SAP18	3.09654e-17	0.428205	0.965	0.933	6.33119e-13
SAT2	8.56667e+07	0.286258	0.729	0.723	0.0175154
SCG2	1.44198e+07	-0.405068	0.162	0.281	0.00294827
SEC63	6.63024e-12	-0.443151	0.264	0.552	1.35562e-08
SF3B5	2.17137e-08	0.497511	0.849	0.747	0.000443959
SF3B6	2.67043e-21	0.577021	0.947	0.873	5.45995e-17
SFPQ	839125	0.307412	0.615	0.554	0.000171567
SLC16A3	1.23347e-23	-0.426019	0.025	0.277	2.52195e-19
SMIM14	2.95316e-08	-0.38061	0.175	0.432	0.000603803
SNHG19	1.93463e+07	0.327389	0.327	0.208	0.00395555
SNRPC	7.08905e-11	0.479894	0.811	0.693	1.44943e-06
SNRPD1	2.43874e-08	0.49376	0.776	0.675	0.000498625
SNRPE	1.40684e-27	0.629566	0.89	0.778	2.87642e-23
SNRPF	1.05256e-17	0.523939	0.86	0.727	2.15206e-13
SNRPG	1.47994e-27	0.623373	0.933	0.84	3.02589e-23
SNU13	1.98211e-09	0.400926	0.95	0.919	4.05261e-05
SPSB3	1.46092e-08	-0.370327	0.263	0.543	0.002987
SQLE	1.22515e-15	-0.678918	0.421	0.713	2.50494e-11
SRP14	2.11627e-26	0.567166	0.987	0.978	4.32693e-23
SRRT	7.27533e+06	0.309829	0.473	0.362	0.00148751
SRSF3	1.60211e-54	0.866863	0.933	0.693	3.27567e-50
STC2	5.91675e-17	-0.514001	0.124	0.416	1.20974e-13
SUGT1	3.20415e-12	-0.430611	0.559	0.82	6.55121e-08
SUMO1	2.71509e+06	0.311691	0.75	0.719	0.000555127
SUPT4H1	3.33428e-18	0.666937	0.726	0.525	6.81726e-14
TCEAL2	1.18982e+06	0.281664	0.32	0.19	0.00243271
TENT2	1.19206e+07	0.316959	0.347	0.232	0.00243728
THAP12	5.58161e+07	0.269355	0.378	0.273	0.0114122
TIMM8B	51445.5	0.347565	0.597	0.533	0.000105185
TMA7	2.49866e-20	0.601055	0.887	0.798	5.10876e-16
TMEM203	1.39218e+08	0.286407	0.355	0.261	0.0284646
TOMM22	3.1432e-13	0.568468	0.66	0.453	6.42659e-09
TPR	1.22224e+06	-0.263393	0.439	0.598	0.000249899
TPRKB	2.17762e+06	0.289713	0.485	0.392	0.00445236
TRIB3	1.00809e-07	-0.393922	0.164	0.414	0.00206113
TRIM52	2.64205e+06	0.374434	0.415	0.303	0.000540194
TRMT10C	1.09789e-28	0.835381	0.786	0.545	2.24474e-25
TTC3	4.38563e-36	-0.705508	0.669	0.911	8.96686e-32
TUBA1A	873728	-0.391731	0.945	0.96	0.000178642
TUBB2B	3.25049e-23	-0.67098	0.635	0.895	6.64596e-19
TUSC2	4.47085e+07	0.343544	0.474	0.394	0.0091411
TXNDC17	5.30419e-24	0.628665	0.768	0.56	1.08449e-18
TXNL1	544044	0.302972	0.821	0.8	0.000111235
UBE2N	817845	0.344191	0.499	0.404	0.000167217
UBL5	1.08745e-27	0.564518	0.971	0.937	2.22339e-23
UBXN1	8.01442e+07	0.253522	0.624	0.588	0.0163863
UFD1	5.99325e+07	0.263706	0.441	0.337	0.0122538
UQCRH	1.40714e-11	0.42611	0.957	0.911	2.87704e-07
UTP3	1.17545e-12	0.621894	0.607	0.372	2.40332e-08
WAC	1.61465e+08	0.277192	0.545	0.473	0.0330132
WDR83OS	8.66969e-13	0.462904	0.863	0.784	1.7726e-07
YBX1	1.47721e-32	0.538502	0.993	0.966	3.0203e-28
YIPF2	1.03379e+06	-0.251673	0.267	0.432	0.000211368
YTHDF2	5.36867e-15	0.62179	0.801	0.644	1.09768e-10
ZC2HC1A	3.58272e-10	-0.382066	0.11	0.358	7.32523e-06
ZIC1	3.9561e-11	-0.440211	0.148	0.41	8.08865e-06
ZNF677	7.39358e+07	0.298384	0.445	0.352	0.0151169
ZNF830	9.6054e-07	0.490009	0.603	0.402	0.0196392
ZNHIT3	2.23253e+08	0.250216	0.62	0.57	0.0456463
ZSCAN16-AS1	8.33841e+07	0.266624	0.298	0.188	0.0170487

## Sheet: Cluster 4
	p_val	avg_logFC	pct,1	pct,2	p_val_adj
NLRP1	4.28951e-24	-0.920258	0.392	0.691	8.77034e-20
ID3	4.55765e-18	-0.831068	0.145	0.441	9.31857e-14
NES	4.56129e-16	-0.661047	0.364	0.658	9.32601e-12
CEBPZOS	3.73117e-34	-0.461315	0.019	0.298	7.62876e-30
ARL4A	7.77406e-16	-0.554558	0.127	0.402	1.58948e-11
CXCR4	9.09463e-14	-0.592863	0.163	0.435	1.85949e-09
IRX2	5.4156e-28	-0.489966	0.033	0.303	1.10727e-23
MGST1	3.52338e-11	-0.54509	0.161	0.424	7.2039e-08
TPBG	2.16051e-20	-0.531136	0.052	0.309	4.41738e-16
RND2	1.70693e-08	-0.535274	0.189	0.438	0.000349
EDNRB	6.19875e-09	-0.542651	0.185	0.433	0.00012674
CD24	3.5575e-08	-0.502569	0.404	0.647	0.00727365
GRID2	1.75181e-19	-0.472498	0.042	0.278	3.58176e-16
PPP1R1A	1.4367e-09	-0.388605	0.099	0.333	2.93748e-05
MDK	2.50881e-11	-0.596741	0.524	0.752	5.1295e-07
ZNF503	2.59454e-18	-0.473363	0.038	0.264	5.30479e-14
GYPC	3.89537e-12	-0.448269	0.07	0.295	7.96448e-08
PDPN	1.67188e-06	-0.33941	0.081	0.281	0.0341832
DKK3	613871	-0.284231	0.205	0.355	0.000125512
DRAXIN	756361	-0.253396	0.205	0.353	0.000154646
PGK1	3.56947e+06	-0.309744	0.503	0.634	0.000729813
KCNQ1OT1	2.13781e+07	-0.380509	0.184	0.309	0.00437096
CTNNB1	2.12802e+08	-0.302849	0.386	0.51	0.0435095
GSN	4.12918e+06	-0.303019	0.141	0.264	0.000844251
LDHA	5.53755e+07	-0.411422	0.291	0.413	0.0113221
CRABP1	1.81604e+06	-0.862051	0.363	0.479	0.000371307
METRN	6.63126e-10	-0.624048	0.716	0.829	1.35583e-05
COX7A2L	8.18938e+06	-0.257471	0.663	0.771	0.0016744
RBP1	8.62362e+07	-0.545052	0.273	0.375	0.0176319
RCN1	195829	-0.297942	0.616	0.713	0.000400392
HSPA5	1.93382e+08	-0.273177	0.576	0.669	0.0395388
UBB	1.95295e+06	-0.254101	0.799	0.882	0.0003993
KDELR1	9.5633e+07	-0.255099	0.661	0.736	0.0195531
RDX	9.88498e+06	-0.315904	0.604	0.675	0.00202108
PDIA6	1.18088e+07	-0.251557	0.734	0.804	0.00241442
RPS10	1.09244e-18	-0.475351	0.902	0.967	2.23361e-14
BTF3	3.88754e-37	-0.520474	0.917	0.972	7.94845e-31
SLC25A6	1.3781e+06	-0.259882	0.819	0.871	0.000281766
GNG5	4.61505e+07	-0.250469	0.841	0.882	0.00943593
TOMM7	773712	-0.250409	0.88	0.92	0.000158193
COMMD6	6.05525e+06	-0.273841	0.926	0.959	0.00123806
IGFBP2	1.18447e-10	-0.489324	0.868	0.884	0.000242176
VIM	6.13657e+07	-0.264507	0.999	1	0.0125468
TMSB4X	4.96319e-17	0.283252	1	1	1.01477e-12
TPT1	1.83478e+07	-0.325831	1	1	0.00375139
HES4	5.09446e+07	-0.406452	0.772	0.769	0.0104161
FABP5	6.51716e+07	0.250071	0.799	0.725	0.013325
HMGN3	1.10018e-08	0.38203	0.92	0.824	2.24942e-05
NDUFB11	1.09275e-57	0.650338	0.99	0.89	2.23424e-53
HMGB3	7.08152e+06	0.270772	0.712	0.609	0.00144789
DUT	1.23415e+06	0.257607	0.855	0.749	0.000252334
PPP2R5C	1.33338e+08	0.252426	0.356	0.24	0.0272623
HLA-B	4.91276e+07	0.267624	0.269	0.146	0.0100446
EXOG	1.05134e+07	0.25841	0.304	0.171	0.00214957
CDCA7	4.20926e+06	0.26458	0.419	0.284	0.00860625
ENAH	1.80975e+06	0.297642	0.612	0.474	0.000370021
FAM92A	646859	0.276483	0.576	0.433	0.000132257
PLEKHO1	508212	0.281125	0.496	0.347	0.000103909
FOS	1.93927e+07	0.346253	0.511	0.358	0.00396503
MEIS2	2.16032e+06	0.296173	0.633	0.477	0.000441698
FIBP	1.77611e+06	0.281474	0.49	0.333	0.000363144
SNCAIP	1.65867e+06	0.26033	0.376	0.218	0.000339132
FABP7	1.22593e-16	0.706826	0.914	0.741	2.50654e-13
C1orf61	3.32485e-15	0.464581	0.974	0.733	6.79799e-11
SYNE2	1.22054e-11	0.446631	0.836	0.59	2.49551e-07
ID4	3.79094e-19	0.563992	0.891	0.636	7.75095e-15
LY6E	2.78122e-09	0.414469	0.313	0.05	5.68648e-05
BEX2	2.3667e-08	0.415759	0.749	0.482	0.00483895
AL078639,1	3.4929e-07	0.461761	0.391	0.124	0.00714158
VCAN	2.99185e-11	0.537039	0.746	0.46	6.11714e-07

## Sheet: Cluster 5
	p_val	avg_logFC	pct,1	pct,2	p_val_adj
FDFT1	1.06424e+06	-0.311488	0.468	0.706	0.000217594
SLC38A2	1.27551e+07	-0.289793	0.399	0.615	0.00260791
SRSF6	511460	-0.29029	0.185	0.398	0.000104573
MAB21L2	5.67444e+06	-0.381443	0.431	0.643	0.0011602
TFAP2A	1.18912e+08	-0.317431	0.399	0.608	0.0243127
MTF2	3.5792e+07	-0.253294	0.423	0.631	0.00731803
RGMB	9.95986e+06	-0.340071	0.29	0.497	0.00203639
HOXB2	507109	-0.360701	0.181	0.383	0.000103684
SNRNP70	9.1967e+07	-0.252503	0.343	0.544	0.0188036
MEIS2	9.35798e+06	-0.277686	0.661	0.853	0.00191333
SORBS2	1.21229e+07	-0.336382	0.363	0.551	0.00247864
TAF1D	1.92059e+08	-0.288028	0.387	0.573	0.0392683
DDX6	6.36049e+07	-0.256622	0.464	0.649	0.0130047
BNIP3	4.29641e+06	-0.402723	0.431	0.615	0.000878445
HOXC4	514357	-0.390677	0.117	0.3	0.000105165
DOK5	138152	-0.444479	0.234	0.417	0.00282466
SVIP	5.28451e+06	-0.32543	0.153	0.335	0.00108047
DDIT4	5.36705e+06	-0.308211	0.21	0.382	0.0109735
HMGCS1	3.39017e+07	-0.42229	0.399	0.571	0.00693155
FRMD4B	2.13851e+07	-0.258214	0.234	0.405	0.0437239
TXNIP	1.63339e+08	-0.344213	0.23	0.398	0.0333962
IER2	1.03766e+06	-0.458391	0.565	0.732	0.00021216
BTF3	4.01474e-16	-0.496745	0.798	0.959	8.20853e-12
TNRC6B	4.55996e+07	-0.282649	0.617	0.776	0.0093233
VEGFA	1.20679e+08	-0.265931	0.113	0.265	0.024674
WSB1	3.0234e+07	-0.297887	0.718	0.848	0.00618164
PKM	1.03249e+08	-0.263321	0.641	0.767	0.0211103
JUN	1.31521e+07	-0.376137	0.738	0.834	0.00268909
EIF4A2	578025	-0.268783	0.855	0.936	0.000118183
RPS2	1.47144e-07	0.324073	1	1	0.0030085
PPP1R14B	1.54193e+06	0.300562	0.831	0.813	0.000315264
MT-ATP6	9.34527e-08	0.442249	1	0.981	0.00191073
UQCRQ	5.88533e+06	0.275534	0.855	0.835	0.00120331
PHPT1	7.24826e+06	0.253278	0.863	0.831	0.00148198
GNAS	6.79407e-17	0.458102	0.988	0.95	1.38912e-12
NDUFS6	3.5978e+07	0.264565	0.794	0.752	0.00735605
EIF3K	1.93336e+06	0.25882	0.81	0.767	0.00395295
ATP5MC1	3.38822e+06	0.315231	0.75	0.704	0.000692755
GSTP1	1.34531e+06	0.373983	0.774	0.723	0.000275062
EEF1B2	3.21528e+07	0.261981	0.843	0.79	0.00657395
SPCS1	1.59902e+08	0.267182	0.734	0.666	0.0326935
NME1	2.13545e+06	0.347932	0.641	0.566	0.000436615
CHMP2A	1.34162e+06	0.318331	0.758	0.682	0.000274308
POLR2I	1.13148e+08	0.306994	0.669	0.59	0.0231343
NDUFB11	7.54893e-38	0.740816	0.968	0.888	1.54345e-33
MRPL20	6.41368e+07	0.283257	0.681	0.595	0.0131134
TIMM8B	4.60806e+06	0.315678	0.673	0.582	0.000942163
NDUFAF3	4.44938e+07	0.281708	0.633	0.519	0.0090972
POLR2L	659396	0.326594	0.685	0.567	0.00013482
LINC00632	1.56395e+07	0.39137	0.5	0.376	0.00319765
PRAF2	1.62748e+08	0.291227	0.48	0.353	0.0332754
AL078639,1	1.89002e+08	0.333755	0.355	0.224	0.0386432
SELENOH	3.24094e+07	0.268269	0.617	0.484	0.00662643
C19orf70	1.52404e+07	0.314969	0.569	0.427	0.00311606

## Sheet: Cluster 6
	p_val	avg_logFC	pct,1	pct,2	p_val_adj
ARL4A	6.91803e-07	-0.639427	0.225	0.52	0.0141446
ERBB4	4.79227e-08	-0.410765	0.052	0.297	0.000979827
IRX1	5.76712e-12	-0.39757	0.032	0.268	1.17915e-05
TAGLN3	1.75295e+06	-0.526323	0.367	0.549	0.000358409
MGST1	566899	-0.339258	0.216	0.39	0.000115908
TOX3	725031	-0.364812	0.342	0.516	0.00014824
ATP1B1	4.79652e+06	-0.347004	0.344	0.516	0.000980696
PLK2	1.55439e+06	-0.477694	0.176	0.346	0.000317811
GPC3	509090	-0.558979	0.275	0.443	0.000104089
RSRC1	910205	-0.326034	0.322	0.488	0.00186101
LLPH	3.17519e+06	-0.260976	0.164	0.325	0.000649199
CXXC5	5.78806e+07	-0.278006	0.275	0.427	0.0118343
SEMA5B	8.41489e+06	-0.260917	0.142	0.293	0.00172051
MAP6	6.65014e+07	-0.301916	0.268	0.415	0.0135969
PBX3	8.94772e+06	-0.267471	0.216	0.362	0.0182945
DRAXIN	1.92285e+08	-0.315248	0.304	0.443	0.0393146
STMN4	9.76016e+06	-0.383284	0.484	0.622	0.00199556
BNIP3	7.48306e+07	-0.546032	0.379	0.516	0.0152999
NNAT	1.01961e+08	-0.389555	0.511	0.646	0.020847
TNRC6B	1.21564e+07	-0.361909	0.433	0.565	0.00248549
CCDC82	2.3203e+08	-0.278461	0.324	0.455	0.0474408
PGK1	7.34175e+06	-0.362076	0.594	0.715	0.00150109
UBE2E3	1.70277e+07	-0.275864	0.561	0.675	0.00348148
TFDP2	2.1056e+08	-0.351416	0.498	0.602	0.043051
CCDC167	968164	-0.353945	0.626	0.728	0.000197951
BTF3	5.32436e-16	-0.5005	0.894	0.963	1.08862e-11
RDX	790901	-0.364829	0.777	0.837	0.000161708
UBB	4.95203e+06	-0.304476	0.878	0.927	0.00101249
DDAH2	2.95086e+07	-0.340963	0.705	0.748	0.00603334
EIF1B	78280.9	-0.304622	0.817	0.854	0.000160053
SMC3	94302.7	-0.311753	0.835	0.854	0.0192811
BTG1	159195	-0.397665	0.826	0.837	0.000325491
MARCKS	1.15832e-08	-0.377906	0.996	1	0.00023683
RPS12	2.7628e-09	0.342269	0.998	1	5.64883e-05
RPL28	9.38224e-07	0.282756	1	1	0.0191829
IGFBP2	9.98307e+07	-0.343972	0.944	0.943	0.0204114
FTH1	7.75234e-09	0.300293	1	0.996	0.000158504
STMN1	111256	-0.273587	0.993	0.988	0.000227474
NDUFB11	2.50752e-49	0.725003	0.989	0.931	5.12687e-45
HMGN3	4.46204e-08	0.423133	0.941	0.858	0.000912308
GINS2	8.66899e+06	0.291244	0.845	0.699	0.00177246
NME1	1.82775e+06	0.258794	0.854	0.707	0.000373702
HLA-B	2.47089e+08	0.274862	0.34	0.183	0.0505198
C9orf16	779756	0.271054	0.737	0.569	0.000159429
ID4	2.4663e-10	0.594575	0.897	0.728	5.04259e-05
LAPTM4A	3.00406e+06	0.271673	0.716	0.545	0.00061421
BMP7	2.68378e+06	0.258891	0.302	0.118	0.000548726
RBPJ	5.85327e+06	0.255668	0.818	0.622	0.00119676
C1QBP	5.22634e+06	0.269542	0.763	0.561	0.00106858
H1F0	535052	0.418886	0.378	0.171	0.000109397
FIBP	1.01703e+06	0.287569	0.536	0.329	0.000207942
GLI3	5.15627e+06	0.276788	0.554	0.346	0.00105425
MRPL40	1.1954e+06	0.291248	0.493	0.276	0.000244412
LEF1	428189	0.264632	0.473	0.256	0.000875476
MDM1	563743	0.291296	0.518	0.297	0.000115263
NFE2L2	1.24547e+06	0.269435	0.531	0.301	0.000254648
C1orf61	5.26504e-11	0.575808	0.93	0.683	1.07649e-07
MEIS2	4.43914e+06	0.273869	0.748	0.492	0.000907627

## Sheet: Cluster 7
	p_val	avg_logFC	pct,1	pct,2	p_val_adj
CEBPZOS	9.33752e-08	-0.47782	0.007	0.282	0.0190915
MAPK10	1.28174e+07	-0.266408	0.38	0.578	0.0262064
CD47	2.22128e+07	-0.324706	0.323	0.52	0.00454164
FASN	9.14313e+07	-0.276806	0.233	0.422	0.018694
ARL4A	2.21368e+08	-0.339805	0.559	0.748	0.0452609
SCD	9.17531e+06	-0.363539	0.323	0.506	0.00187598
NKAIN4	6.44052e+06	-0.327681	0.14	0.322	0.00131683
IGFBPL1	2.31162e+08	-0.342204	0.358	0.534	0.0472634
BTF3	7.0468e-12	-0.498668	0.738	0.911	1.44079e-07
IDI1	1.09938e+07	-0.332365	0.588	0.753	0.00224779
CTNNB1	1.48643e+06	-0.3728	0.566	0.727	0.00303915
AFDN	1.38699e+08	-0.28331	0.602	0.762	0.0283584
TNRC6B	8.19205e+07	-0.30722	0.541	0.697	0.0167495
GNAS	9.94249e-27	0.495972	0.989	0.944	2.03284e-22
PHPT1	6.26508e+07	0.273354	0.907	0.858	0.0128096
TIMM17B	1.17846e+07	0.279934	0.785	0.692	0.00240947
NDUFB11	4.01514e-36	0.666176	0.989	0.893	8.20935e-31
FIS1	6.98606e+07	0.282639	0.735	0.639	0.0142837
ATP5MC1	7.87644e+07	0.276454	0.738	0.634	0.0161042
CHMP2A	2.02875e+06	0.334545	0.749	0.615	0.000414798
ZIC4	2.12087e+08	0.34926	0.495	0.35	0.0433632
LINC00632	7.35289e+07	0.354039	0.412	0.261	0.0150337
PRAF2	1.7546e+06	0.317745	0.484	0.31	0.000358745

## Sheet: Cluster 8
	p_val	avg_logFC	pct,1	pct,2	p_val_adj
TSHZ3	1.08585e+06	-0.340548	0.245	0.484	0.00222012
SNCG	3.49924e+07	-0.367888	0.294	0.528	0.00715455
AKR1C1	8.20902e+07	-0.288582	0.35	0.577	0.0167842
ROBO1	1.62021e+08	-0.310622	0.252	0.469	0.0331268
FOS	3.11949e+06	-0.57034	0.479	0.687	0.000637812
TMEM163	1.02986e+08	-0.369712	0.301	0.503	0.0210565
LINC02381	1.80462e+06	-0.358192	0.589	0.772	0.00368973
ID4	7.78798e+07	-0.449524	0.521	0.702	0.0159233
ENC1	657047	-0.60842	0.521	0.696	0.00013434
IER2	1.68682e+07	-0.401753	0.521	0.676	0.0344887
HMGCS1	1.07713e+07	-0.555199	0.521	0.672	0.00220231
WSB1	1.15549e+07	-0.355015	0.669	0.812	0.00236251
BTG1	1.57927e+06	-0.334243	0.761	0.888	0.000322897
KIFAP3	1.44447e+07	-0.257578	0.871	0.93	0.00295336
NOVA1	1.3861e+06	-0.41949	0.859	0.903	0.000283402
TUBB	1.9962e-10	-0.423734	0.982	1	4.08144e-06
TUBB2B	1.18065e-17	-0.450089	1	1	2.41395e-13
TUBA1A	3.00487e-11	-0.429289	1	1	6.14376e-07
RPS12	2.63795e+06	0.27121	1	0.996	0.000539355
CHCHD2	892197	0.250114	0.963	0.956	0.000182419
COX8A	1.5658e+06	0.256837	0.945	0.898	0.00320144
UQCRQ	5.69371e+07	0.268213	0.877	0.82	0.0116414
NDUFB11	2.00509e-24	0.749604	0.969	0.882	4.0996e-20
EIF3K	2.32297e+08	0.295096	0.816	0.71	0.0474955
BRI3	904730	0.27948	0.877	0.757	0.000184981
AURKAIP1	5.31854e+06	0.360198	0.816	0.691	0.00108743
FAM96B	4.37129e+07	0.267046	0.822	0.696	0.00893753
PRELID1	5.18817e+07	0.294161	0.693	0.562	0.0106077
CXXC5	4.59048e+07	0.359059	0.736	0.605	0.0093857
CDR1	6.07574e+07	0.3121	0.27	0.121	0.0124224
ODC1	2.7888e+07	0.260534	0.908	0.734	0.00570199
NDUFAF3	1.15841e+06	0.358468	0.644	0.459	0.000236848
MRPS15	7.54435e+07	0.283375	0.509	0.319	0.0154252
LAGE3	1.49104e+08	0.296744	0.509	0.319	0.0304858
TIMM10	6.4635e+06	0.31371	0.509	0.304	0.00132153
SURF1	4.29632e+06	0.29454	0.503	0.292	0.000878425
C19orf70	504661	0.337146	0.663	0.444	0.000103183

## Sheet: Cluster 9
	p_val	avg_logFC	pct,1	pct,2	p_val_adj
COL6A1	1.08739e+06	-0.340589	0.329	0.517	0.000222328
PDLIM3	5.61127e+06	-0.271045	0.228	0.41	0.00114728
MIR99AHG	9.89779e+07	-0.274246	0.277	0.458	0.020237
HTRA1	798449	-0.308884	0.121	0.301	0.000163251
CD9	7.20427e+06	-0.354693	0.287	0.466	0.00147299
PCMTD1	3.05107e+06	-0.270693	0.186	0.365	0.000623823
COL4A6	932460	-0.423675	0.153	0.326	0.000190651
CD99	8.89641e+06	-0.311799	0.417	0.587	0.00181896
S100A6	1.76005e+07	-0.44203	0.16	0.329	0.0035986
DACH1	1.87528e+06	-0.335224	0.101	0.267	0.00038342
SNRNP70	6.89109e+06	-0.282885	0.498	0.663	0.00140895
COL4A5	4.75687e+07	-0.293434	0.156	0.32	0.0097259
HES1	2.77306e+06	-0.462789	0.397	0.559	0.00056698
CYR61	1.02464e+06	-0.407964	0.091	0.253	0.000209499
PTPRF	1.84194e+08	-0.254024	0.235	0.396	0.0376603
ID2	5.70101e+06	-0.443459	0.459	0.612	0.00116563
ID4	5.45474e+07	-0.384136	0.593	0.742	0.0111528
SERPINH1	5.91785e+07	-0.313332	0.261	0.41	0.0120996
ITGA6	1.64366e+08	-0.308249	0.15	0.295	0.0336063
ID3	8.56279e+07	-0.716076	0.358	0.5	0.0175075
MSMO1	1.08988e+07	-0.419113	0.573	0.702	0.00222838
SAT1	771457	-0.391868	0.658	0.784	0.000157732
SFRP2	1.10409e+08	-0.719531	0.479	0.604	0.0225742
MANF	5.34e+06	-0.33622	0.632	0.756	0.00109182
DDAH2	2.0825e+07	-0.286749	0.694	0.815	0.00425788
BTF3	2.16123e-24	-0.615519	0.837	0.955	4.41885e-19
WLS	2.67918e+07	-0.306075	0.736	0.846	0.00547786
ZFP36L1	90730.6	-0.356039	0.72	0.826	0.000185508
NOVA1	3.31667e+07	-0.335111	0.58	0.674	0.00678126
IGFBP2	1.90685e-12	-0.679779	0.906	0.989	3.89874e-08
FZD3	576600	-0.3349	0.743	0.823	0.00117892
PSAP	202190	-0.279442	0.775	0.846	0.000413398
CDH2	349632	-0.354283	0.811	0.865	0.000714858
ARL6IP5	2.29134e+08	-0.255137	0.756	0.806	0.0468488
ENO1	1.78589e+06	-0.263487	0.932	0.972	0.0365143
CALR	1.61581e+06	-0.274452	0.906	0.944	0.000330369
MALAT1	875627	-0.314934	0.98	0.992	0.00179031
NDUFA4	1.45427e-11	0.38045	0.997	0.98	2.9734e-07
GNAS	8.73901e-10	0.361246	0.984	0.966	1.78678e-05
CD63	6.27159e+06	0.265317	0.984	0.952	0.00128229
SNU13	1.20375e+08	0.273404	0.876	0.831	0.0246118
ARPC3	2.09251e+07	0.251576	0.922	0.868	0.00427835
UQCRQ	2.59363e-07	0.446773	0.954	0.896	0.00530293
JPT1	2.62897e+07	0.312671	0.857	0.798	0.00537519
KRT10	1.33032e+06	0.397621	0.919	0.846	0.000271997
NDUFAB1	1.11289e+07	0.252987	0.876	0.778	0.00227542
NAA38	2.44249e+06	0.298425	0.811	0.711	0.000499392
ANAPC11	1.01721e+06	0.270885	0.906	0.801	0.000207979
FIS1	6.14766e+06	0.257664	0.876	0.767	0.00125695
NOL7	2.55431e+06	0.275542	0.847	0.73	0.000522255
NDUFB11	2.71904e-33	0.709338	0.974	0.854	5.55934e-29
NDUFA2	5.84401e+06	0.253902	0.834	0.711	0.0119487
MAP3K13	1.25407e+08	0.26498	0.743	0.612	0.0256407
PSMB7	4.6499e+06	0.272208	0.805	0.666	0.000950718
EIF5A	9.19366e+06	0.288131	0.779	0.64	0.00187974
CREB3	1.32859e+08	0.375184	0.573	0.43	0.0271643
MRPL20	1.25578e+07	0.280504	0.795	0.652	0.00256756
RER1	3.61714e+07	0.346859	0.599	0.449	0.0073956
REX1BD	932419	0.27057	0.785	0.632	0.000190642
EPRS	8.21628e+06	0.315304	0.678	0.52	0.016799
SYAP1	473489	0.304467	0.723	0.562	0.000968096
CEP85L	4.92187e+07	0.272301	0.316	0.152	0.0100633
SWI5	1.92391e+07	0.326156	0.531	0.365	0.00393362
MRPL55	1.34374e+06	0.334147	0.674	0.497	0.000274742
NME1	1.60715e+06	0.262806	0.726	0.548	0.000328598
EIF4EBP1	8.27258e+06	0.292632	0.518	0.34	0.0169141
CYB561D2	8.81904e+06	0.286145	0.391	0.213	0.00180314
RTL8C	1.60485e+07	0.270633	0.678	0.5	0.00328129
SCG2	6.87416e+06	0.42708	0.358	0.177	0.00140549
EMG1	5.28566e+06	0.272007	0.352	0.169	0.00108071
C19orf24	3.41586e+06	0.360095	0.466	0.281	0.000698406
TCEAL2	2.8482e+06	0.318667	0.384	0.194	0.000582343
FAM177A1	3.33233e+06	0.307096	0.658	0.466	0.000681328
ILF3-DT	3.49286e+07	0.285803	0.528	0.334	0.0071415
BEX5	4.33396e+06	0.266614	0.397	0.202	0.000886122
AL078639,1	69676.5	0.296367	0.381	0.183	0.000142461
NAPA	1.87545e+06	0.280664	0.443	0.244	0.000383455
ATP5MC1	1.6213e-13	0.624082	0.922	0.702	3.31491e-09
MRPL40	2.88023e+06	0.262781	0.642	0.421	0.000588892
EBNA1BP2	528680	0.324529	0.635	0.41	0.000108094
SHOX2	1.64363e+06	0.404399	0.537	0.309	0.000336058
AANAT	8.26306e-07	0.585636	0.381	0.084	0.0168947

[truncated: 16 more sheets: Cluster 10, Cluster 11, Cluster 12, Cluster 13, Cluster 14, Cluster 15, Cluster 16, Cluster 17, Cluster 18, Cluster 19, Cluster 20, Cluster 21, Cluster 22, Cluster 23, Cluster 24, Cluster 25]
